# Supplementary material for: SQUAMOSA Promoter Binding Protein-Like (SPL) Gene Family: TRANSCRIPTOME-Wide Identification, Phylogenetic Relationship, Expression Patterns and Network Interaction Analysis in Panax ginseng C. A. Meyer
Source: Plants (Basel). 2020 Mar 11;9(3):354. doi: 10.3390/plants9030354 (PMC7154844; doi:10.3390/plants9030354)
Supplement: Supplementary file 1 [file plants-09-00354-s001.zip]

Archive with 5 entries (4 files):
- supplementary-plants-717614/
- supplementary-plants-717614/Table S1.xlsx
- supplementary-plants-717614/Table S2.xlsx
- supplementary-plants-717614/Table S3.xlsx
- supplementary-plants-717614/Table S4.xlsx
