# Supplementary material for: SQUAMOSA Promoter Binding Protein-Like (SPL) Gene Family: TRANSCRIPTOME-Wide Identification, Phylogenetic Relationship, Expression Patterns and Network Interaction Analysis in Panax ginseng C. A. Meyer
Source: Plants (Basel). 2020 Mar 11;9(3):354. doi: 10.3390/plants9030354 (PMC7154844; doi:10.3390/plants9030354)
Supplement: Supplementary file 1 [file plants-09-00354-s001.zip › supplementary-plants-717614/Table S1.xlsx]

## Sheet: Sheet1
Table S1. The nucleic acid sequences and protein sequences of the PgSPL gene transcripts.
Transcript	Seq.length (bp)	DNA sequences (5' - 3')	ORF length (aa)	Amino acid sequences
PgSPL01	231	TGCTGTTTGGAGAGGACAGATCGGCGAAGAAGAGGGACCTGCCAGTGCAACAGCAGGTGCATCTTCCAGCTCTGCTCCATCTTGCCAAGTCGACGGCTGCCACGCAGATCTCAGCGACGATAGGGACTACCATAGGAGGCACAAGGTGTGTGAGCCGCACACCAAGTCGACTCTTGTTCGTATCAAAAACATAGAGCATCGGTTTTGCCAGCAGTGCAGCAGAATTTGATG	65	MLYVFDTNKSRLGVRLTHLVPPMVVPIVAEICVAAVDLARWSRAGRCTCCCTGRSLFFADLSSPNS
PgSPL02	529	GCCTAATATAGCTCTCTATGTCACTTGGATAATGTGACAGCCAGTTTAGGATCTGTGCACGTAGATCAGCAGGAAAATCATTTGGCTGTTTACCAAAAAGCTTGAAGACAATTTTATCTGTTCGGCTCTCATCTTCCTCGACATAAGCATCATTCAGATCAAAATTCTGCGCACGTCTTTTCACAGGAGGCTCTTCTGCAGGAACTGGTGGTCCACTTTGATTCCCAACATAGTTACCAGCATTTGATGATGTTGCATCCTTTAGCATATCTTGACATGCCTGTGTGCCAGCAACAGCAGCAAGGTTCTTCAAAAGACTAACCAAGAGATTGGGACCATTGATTTGCTCAGATGAGCTAGCAGAATCTTGTCCAGCGAGTTGTCTCAACAAGAGGAGCA…	88	MLKDATSSNAGNYVGNQSGPPVPAEEPPVKRRAQNFDLNDAYVEEDESRTDKIVFKLFGKQPNDFPADLRAQILNWLSHYPSDIESYIR
PgSPL03	988	ACTTCATTTTAAAGTTAATTTGAAGACAAAGGCCCACTCAAGAAAGTTACCTTCAGAAAATAAATATTGAACATAACCAACACTCACTAGAGTACATTGAAGGAACCATAATAGCTACTAACTTGATGCAGGACAAAGTTAACTAGTTGGAGGGGAATGGATGAACTAAGATGGTATTAACAATGATAGGTACTTTCAGAATTGAATGATAGTTTAAGATGCGATGGAACGACAGAAGAGAGTAAGCATTTGTTGTTGTCAACGGATGCGGAAATGTTTGTTAGGAAGAGGGTTTCGCTGGGAGGGCTGATCCTCTTTCATTTGCCTGTTTATGTTGAATTTCCTTCAACTTAGGACTCAGTCCACCAAAGCTTGAGGCTTCTTCTTGAGTTTCAGATG…	182	MASDDAKPSFTLTYNKPTAKKIEYEDDDYEDEDDYIDQETGGGGFGFKQGTMKKKAALVAANGRVAPPCCQVENCGVDLTNEGYYRRHKVCQVHAKAPVVIVAGAQQRFCQQCSRFHEIREFDKAKRSCRRRLAGHNERRRKCSSETQEEASSFGGLSPKLKEIQHKQANERGSALPAKPSS
PgSPL04	2342	GGAGGTTGCCGCGGAGGCGCTTGCCGGCCCTAGGAAGAAGCCCAGGGCTGCCAGCCGGGGTAGCAGCGGGGCTGTAGTCAAAATTGGTGGTGCTGGTGGTGGCAGTGGAGTGGCTGGCCGTGGGGGAGCAGCAGAAATGAGGTGCCAAGTGCCGGGTTGTGAGGCGGATATACGGGAGCTGAAAGGGTACCACAAGCGGCACCGGGTGTGTCTGCGTTGCGCGCATTCTTCTGCCGTCATGATCGACGGCGTCCAGAAGCGCTACTGCCAGCAGTGCGGCAAATTCCATATATTATTAGATTTTGATGAAGACAAAAGGAGTTGTAGAAGAAAGCTGGAGAGGCATAACAAAAGAAGACGAAGGAAACCTGATTCAAAAGGCACATTGGAGAAAGAGAT…	692	MRCQVPGCEADIRELKGYHKRHRVCLRCAHSSAVMIDGVQKRYCQQCGKFHILLDFDEDKRSCRRKLERHNKRRRRKPDSKGTLEKEIDEQLDLSADGSGNGEIREENIDGASCDMLETVLSNKVLDRETPVGSEDALSSPTCTQLSLQNDRSKSIVTFAASAEACLGAKQENAKLTNSPVHDSKSAYSSSCPTGRISFKLYDWNPAEFPRRLRNQIFEWLSSMPVELEGYIRPGCTILTVFIAMPQHMWDKLAEDTANLVRNLVNASSLLLGKGAFFVHANNTIFQVLKDGATLMSTRLEVQAPRIHCVHPTWFEAGKPIELLLCGSSLDQPKFRSLLSFDGEYLKHDCCRLTSRGTFGCVKNGAPTFDSHHEVFRINITQTKPDTHGPGFVEVENVF…
PgSPL05	280	AAAATCTGTGAAAGCCATTCCAAAAGTCCAAAAGTGATTGTTGCTGGGATGGAGCGTCGGTTTTGCCAACAGTGCAGCAGGTTCCATGATTTGTCGGAGTTTGATGACAAGAAGCGAAGCTGTCGTAGACGCCTTTCCAATCACAATGCTAGACGTCGCAGGCCACAGCCAGAAGCAACCCAGTTCAACTCTGCACAACTATATGATCCGCATCCACGGAAGAACAGGGTCCCTATCCCAGCTTCAAATCGAGCATGGGGAACTGATTGCCACTTGACGG	76	MERRFCQQCSRFHDLSEFDDKKRSCRRRLSNHNARRRRPQPEATQFNSAQLYDPHPRKNRVPIPASNRAWGTDCHLT
PgSPL06	254	ATTATTGCCGCCGCCGGCGTGCGCGTCGGCCGAGCTCTTCCGGCGCCGCTCGTTGTGGCCGGCCAGACGCAGGCGGCAGCTGCGCTTGACGTCGTCGAACTCCGACAGCTCGTGGAACCGGCTGCATTGCTGGCAGAAGCGCTGGCGGAGGCCGGCGACGAGCACGACGGGGGCCTTGGAGTGCGCCTCGCACACCTTGTGCCTCCGGTTGTACGGCTTCTCCTCGGTCATCAGGTTCGCGTTGCACCGCTCCG	76	MTEEKPYNRRHKVCEAHSKAPVVLVAGLRQRFCQQCSRFHELSEFDDVKRSCRLRLAGHNERRRKSSADAHAGGGNN
PgSPL07	216	TGGTTTGAAGTTTGGTAGGCAGACATACTTTGAAGACATGTATGCTGCTAAAAGCACATCATGCTCTGTGGATCCTTCATCATCTTGTCCCACAACAAAGAGAACTAGGCAATCTAATCAGAGCATGCAGACTCAATGTTGCCAAGTTGAAGGATGTAACCTTGACCTTGTGTCAGCAAAAGGTTATCATCGCCGGCATAAAATCTGTGAAAGCCA	58	MYAAKSTSCSVDPSSSCPTTKRTRQSNQSMQTQCCQVEGCNLDLVSAKGYHRRHKICES
PgSPL08	3216	GGGCATGTGGGTGTCGCTGGTCTGGATCCGCGGCTCCGTGGGCGTCACGTTCGTCGACTGCTTGGGCGGGAGGGGCGCCGACTAGATCTCTCCCGGCTCCGGCGCTTGCCGCGCGCTCCGGCGGTTTCAGGAGGGTTGGTCGTTTGGTGAGTGCTTCGCTCTAGGGTTTCGTGGGGATTGACATGGAGGCGGCCAGGGTAGGGTCGCAGAGCCGCCACCTGTACGGAGGCGGGCTGGGTGGCGAGCTTGAGCAGGCCAGGCGCGAGAAGAGGGTGTTCGGCTGGGACCTCAATGATTGGAGCTGGGACAGCGAGCGCTTTGTTGCCACGCCGGTGCCCGCGGCTGTGGGAAATGGTTTGTCGCTCAACAGTTCGCCGTCTTCCTCAGAGGAAGCCGAGG…	961	MEAARVGSQSRHLYGGGLGGELEQARREKRVFGWDLNDWSWDSERFVATPVPAAVGNGLSLNSSPSSSEEAEAEVARNGNGRVDSDKRKRVVVIHDDDNEKDEDPVGNSNNVLSLRIGGNTVAGGVAEDGGVNEEDRNGKKIRVQGGSSSGPACQVEGCCADLSAAKDYHRRHKVCEMHAKANTAVVGNTVQRFCQQCSRFHLLQEFDEGKRSCRRRLAGHNKRRRKTRPENAVVGTPIEEKVSSYLLLSLLGICANFNSDNAEHLQGQELLSNLWRNLGNVAKSLDPKELCKLLEACQSMQNRSNAGTSEAANALVNTAAAEAAGPSNSKAPFANGGECGQTSSAVVPVQSNATMVATTETPACKFRNFDLNDTCNDMEGFEDGSNCPSWIRQDSTQS…
PgSPL09	264	CTTGTGCCTCCTGTGGTAATCCTTGGCATTCAGGAGAGCCACGTGACATCCTTCCACCTGACACCTAGGCACCGTAGCCGGTATCGCCACCGTCACTTCCCCCACTGTCGTCGACGGACCCACCATCCCTCCACCACCACCGTAAGAGGGCTTCCCCCGTTTGGATATGGAGAATCCCGCCACGTGTCGCATGCTAGGGCAGGTAGCATCCTCAAAATAGTGCCTCTTCCCCAATTTGAGGCACATGAGGTGTGGGTCCGGGTG	81	MCLKLGKRHYFEDATCPSMRHVAGFSISKRGKPSYGGGGGMVGPSTTVGEVTVAIPATVPRCQVEGCHVALLNAKDYHRRHK
PgSPL10	1037	AAGTAGGACTTAAATCATAGCTATGGCTACCAGTTAACTGATTGCAACTCTAATTAATTAAGCATAGGTAAAATATAAAAGTAGTCTCTGAATTTGGTGAATCCACGAATTAATTGAAAATGTTATGCTACATTTTCGAATTCCTTAAATACTACATTACTTAATTAATTAATTGTTTCAACATCCAGAAGGGTACTGACAGAAGAGAGAGAGCAGTGCATGCATATATGTATAATGTATATATATATATATGCCATCCATCCAGCCAGCCAGCTGATGATATGATCAGACGGAAGTAGTAATTAAGTTGAATTTGAACCGTACGTCTATCTGATCTGGAAGTCATGTTTGAAAGTGGCATGAATTCTCTTGAATATTTATCTTAATTCTGCCCCTATC…	199	MEALTQSIASHKQKVVPKKEVIPEEEEEDHMDDDHDKKKRTVGGAGAGVANGTLKKGCGGTTGTGGGSWSSMRCCQAERCTADLSDAKQYHKRHKVCELHAKAQVVIVAGNRQRFCQQCSRFHELSEFDEAKRSCRRRLAGHNERRRKSSSSDNSNAEEGRGGGPKGTAGGSNSHEMREVEDRGRIKINIQENSCHFQT
PgSPL11	3582	GGCAAGCATTGAATGGATGTAGGGGCGAGCAAGCAATCCTCGAGAACGCATAGGGCGTCTTAGTAAGCCAGACTCCAAAATGGCGCACTGGTTGCAGGATCTTATTTCCAATGCTTGGATCCCAGATGCATTATTCGCACCAACATTCCCTGGTTGATCCATATGAATTTCACCTTTGTTGAGCACAATGGTAACCTGGCTATTCTTCCTGTCCATAAGCTTTCGCGTGACAAGTTCATTGTATGAGCCGTTGTTCCTGAACGTCGCATACACTTCAGGAGATAGCCCTTCATCGTCTAGCACGGAGTGCCAGCAGCTCAAACCAATCTGTTGAGGATCATCTGTCAACGCATCAACTATATCCTCTGCATCATCAATGGATGCAGCTAGATGTAATGG…	966	MAMDVSPTTTLSSSPSPPARASQEQAVRPSKRVRSGSPGTASGGGGGGGG GGSASGGGSYPMCQVDDCRADLTSAKDYHRRHKVCEIHSKTTKAVVGNQM QRFCQQCSRFHPLSEFDEGKRSCRRRLAGHNRRRRKTQPTDVASQLLLPE NQENAANRTQDIVNLITVIARLQGGNVGKLPSIPPIPDKDNLVQIISKIN SINNANSVAKSPPSEAIDLNASQGQQQDSSVQNATKVVDKQTVPSTMDLL TVLSGALGTSTPETNTSQSQGSSDSSGNNKSKSHSTEPACVVNSHEKSIR PFPAAGMLRSSSTHGSPPEVYKQPDRDTHPYLSLQLFGNNEDIPVKMDTA NKYLSSESSNPMDERSPSSSPPVTHTFFPTRSVNEGIRHPRI…
PgSPL12-01	511	CACCAATCTTTAAAAAAAGATAGAATTTCATGGAAAATAAAATAATTATCGTAGCAATAATGCCTTTATTATTTTAATTCTAATTTCCACTTGTACATATGGCTAAAAATAAAATCAACCATTCGAAAAAAAGAGAGAGCTTGTAGAAAGTGAAGAACTCGGAGCTTCATAAGATCTTTGCCGGGAAGAACCCAAGGAATTAATTCCCGGCGGCGAAATGCCGATTGTCACCGATGAAGACGATTGCACTCCGGAGTCCGGTGGGGACCTTGTAAGCTGGTTTTCAGACGAGGAATTATGGAGCCGAGACTTGTTACGATCAGCTGCTTGATTTGTTTGCTGATTCTTTCTCCTTCTACGGTTGTGATCGGCCAACCTTTTCCGGCAACTCCTTTTGGC…	63	MEPRLVTISCLICLLILSPSTVVIGQPFPATPFGLVEFGEKMESAALLAKSLSQSAGDYGGGF
PgSPL12-02	523	CACCAATCTTTAAAAAAAGATAGAATTTCATGGAAAATAAAATAATTATCGTAGCAATAATGCCTTTATTATTTTAATTCTAATTTCCACTTGTACATATGGCTAAAAATAAAATCAACCATTCGAAAAAAAGAGAGAGCTTGTAGAAAGTGAAGAACTCGGAGCTTCATAAGATCTTTGCCGGGAAGAACCCAAGGAATTAATTCCCGGCGGCGAAATGCCGATTGTCACCGATGAAGACGATTGCACTCCGGAGTCCGGTGGGGACCTTGTAAGCTGGTTTTCAGACGAGGAATAATTATGAGCATTTTGGAGCCGAGACTTGTTACGATCAGCTGCTTGATTTGTTTGCTGATTCTTTCTCCTTCTACGGTTGTGGTCGGCCAACCTTCTCCGGCA…	66	MSILEPRLVTISCLICLLILSPSTVVVGQPSPATPFGLVEFGEKMESAALLAKSLSQSAGDYGGGF
PgSPL13	832	TTGTCAACAGTGCAGCAGGTTTCATGTAGTGACAGAGTTTGATGATTCGAAGAGGAGTTGCAGGAGGAGATTAGCAGGCCACAATGAAAGAAGAAGAAAGAGTTCTCATGAAAATTCTGTTTCAAGAAATAATCCTTCTCAAGGTAGATTTCAATACTTATCATCATCACCAACCGGCCGTGCTCTCTCTCTTCTGTCATCAAGGAACGAATCCTTGATTTCATCCCCCGATCTCTCTTCAAGATGTAGCGCTGCACTGCGTGAACTTATTGCTGAAAACAGAGCAGCCCTCTTGGCCAGGCAGCTCATCGTCGACAAAGACTGGCCTTTTCACCACCTTGAAGACCTACATGATCAGACCAATCATTTTGCTTCTAACCAGCACCATATGTTCCCTGA…	74	MSTTTKGTPQLRTLFFFFFLRRLSPHRQQLKCGGWSLHKVQCHIVGACPIKPVPAVWLREHMVLVRSKMIGLIM
PgSPL14	1097	AAAAAGATGAACATCATATATAAAATAAAAGATTAACTAAGTTCATGAGTTATAGAAAACTTTAACTAGTTCACTGAACTAAAGTCATCACCTCTCTTTTTCTTTCTCTCCTATTCCATTTTTCAACTAAATCCAACGGATTGGGTCCCACTTTCGCCCTTGTCACGTGCACACCCCACCTCTCACGTGCCTATACTCTTCTCTATACTCGATATATATATAGTCCATGCTACAACTGTATACTATTCTCTTAATTACTTCGATTATCATCTGTCTGCCACTGCAGCCTTTCTGCTATTTCCACTTAAACCCCATTGGACTTCAACACAATCCTTACACTCTCTCTCTACAATTTCTCTCTCTCTCTATAAGAACCAGAACCAGAACTCCCCTGATATG…	210	MENACNLLNISGRGQNGNCTNVAWDIWDHHWSSTSTNTNAQNSFHHHAAAVSAATASVVTSTSAGNPEKRAFHALLFSQQESGSNHHCSSPYAGIGTHYHPDPHLMCLKLGKRNYFEDTTGPSLRHVAGFSISKRGKPYYGGGMMVPSATAAVTVAIPATVTRCQVEGCQVALLNAKDYHRRHKVCELHSKAARVVVLGLEQRFCQQCSRF
PgSPL15	439	CTTGGAATGCAAATCACACACCTTATGACGCCGGTGATAATCTTTTGCATTGATCAAATCAACTCGACAGTCCTCCACATGGCATATTGTACGGTTTGATGCAGCCCTAACAAGCTTAGTTTTCTTTCCACTCTTCTCCACCCAATTTTCCTCCTCTTCTTCAGTAATGGGGTACATTGCCCCCCAAGCTTCAAATTAAGCGACCCTGCTTCGTTATTTAACACTTCATCTTCAATGACCACAACCCTCCTCTGTTTCTCCAATTCCCCCTTTCCTCTCTCATTGCCCAAAGTAATTCCATCTGAGCCAGAGGAAGAACTATTAGACAGACCTGTACTTGCAGGAATTTCTGATCCACTAGGAAACAACTGCCTACTCCTGCAATCTGATGGTATTGAA…	67	MTTTLLCFSNSPFPLSLPKVIPSEPEEELLDRPVLAGISDPLGNNCLLLQSDGIEFSGAAVNRSPSHF
PgSPL16	930	AAGGAGCTAAAAAAGAAAAGAAAAAGAAAAGTTTATAGTTTGTTGTGAGAAGGGAGAAAAGACAGAGGAAGGTAAAAGATGGGTGTTTCTTAGTGACATTTAATCTTCTTCTCAGATCCCATTTCTATAAGTAAATCAATGGGTTTGTAGATCCGCCGGCTAATTTTCCATTTCCGGCTTAGTTTCTTTCTGGGTATTTGATTTGTTTAAGGATCGGATACGGATAGATCCTGCAAAGTACAAGAGCAAAGTAGTTGAAGAAGAAGAGGTGCAGTTCTGAGGATGGATTCGAAGTAAAAGGATTTGTGAGGTCAGAATTTTTTGGGGAAGAAGATGGAAGAGGTAGGTACTCAAGTAGCCCCTCCAATTTTTTTCCACCAGTCACTTGCGGGTCGGTTC…	198	MEEVGTQVAPPIFFHQSLAGRFLESHPMAKKRSSPFQPTNFHLQQPQRLASEFQESRGHWNPKGWDWDSVRFLAKPLESDVLRAGTATCVQSETERSRGDDSGAAANSGVLRKSPVGEDDERLLLKLGGGIVNSVEEPSSRPYKKVRFGSPGGGNYPMCQVDNCKEDLSAAKDYHRRHKVCEVHSKATQALVGKQMQRF
PgSPL17-01	4180	GTCTGCGAGGCCCACACCAAGTTCCCCCGCGTCGTCGTCGCCGGCCAGGAGCGCCGCTTCTGCCAGCAGTGCAGCCGGTTCCATGCGCTGTCGGAGTTCGACCAGAAGAAGAGGAGCTGCCGGAGGCGACTGTCCGACCACAATGCTCGGCGCAGGAAGCCACAGCCGGACGCATTCTCCTTTGCACCGGCAAGGCTCCCGTCGTCATTGATGTTTGATGATAGACGGCAAATAAGTTTTGTCTGGAATAAAGATCCAAGCCATGCAAGGCCTTTCCCATGTTCTCCATGGGACAGCCCATCTGACTTCAAGCTCCCGCAAGTGAAGGAAATAAGAGAGGTATCAATCAATGGACAAGTTCATTTTGATAAATCTCATCTACCTAATGCTGTTCCAGCA…	264	MVGVPIEANRLYDAVNCLLSWMNGNGGFASYELTRSYAWLEFLNPSEIFGDIMIDHPVVECTSAVIQALVAFRKHYPEHRREEIDKCIHKADNFILSIQSDGSWYGSWGICFTHGAWSAVRGLVAAGRTFKNCPAIRKACGFLLSKEVPSGGWGESYLSCRDKVYTELEGRRPHVVNTSWAMLALIDAGQAERDPGPLHRAAKVLINLQLEDGEFPQQEIIGIFARNCAITYSQYRNIFPIWALGEYRCRVLGSGSPEGHGDA
PgSPL17-04	4149	GTCTGCGAGGCCCACACCAAGTTCCCCCGCGTCGTCGTCGCCGGCCAGGAGCGCCGCTTCTGCCAGCAGTGCAGCCGGTTCCATGCGCTGTCGGAGTTCGACCAGAAGAAGAGGAGCTGCCGGAGGCGACTGTCCGACCACAATGCTCGGCGCAGGAAGCCACAGCCGGACGCATTCTCCTTTGCACCGGCAAGGCTCCCGTCGTCATTGATGTTTGATGATAGACGGCAAATAAGTTTTGTCTGGAATAAAGATCCAAGCCATGCAAGGCCTTTCCCATGTTCTCCATGGGACAGCCCATCTGACTTCAAGCTCCCGCAAGTGAAGGAAATAAGAGAGGTATCAATCAATGGACAAGTTCATTTTGATAAATCTCATCTACCTAATGCTGTTCCAGCA…	307	MFLLPGLVIALHSTGALNTVLSSEHQKEIRRYLYNHQNKDGGWGLHIEGPSTMFGSVLNYVTLRLLGEGSDSEDGAIQLAQNWILDHGGATFTTSWGKFWLSVLGVFDWSGNNPLLPELWLLPYCLPFHPGRMWSHCRMVYFPMSYIYGKRFVGPITPTVLNLRKELYKVPYDEIDWDKARNQCAKEDLYCPHPLGQDILWTTLHKFVEPVLSHWPGSKLREKALKNAMQHIHYEDENTQYVCSGAVGKVLNMLCCWIEDPNSEEFKLHIPRIYDYLWVAEDGMKMQVILYVVMDPIASHVHLTLVK
PgSPL17-05	3882	GTCTGCGAGGCCCACACCAAGTTCCCCCGCGTCGTCGTCGCCGGCCAGGAGCGCCGCTTCTGCCAGCAGTGCAGCCGGTTCCATGCGCTGTCGGAGTTCGACCAGAAGAAGAGGAGCTGCCGGAGGCGACTGTCCGACCACAATGCTCGGCGCAGGAAGCCACAGCCGGACGCATTCTCCTTTGCACCGGCAAGGCTCCCGTCGTCATTGATGTTTGATGATAGACGGCAAATAAGTTTTGTCTGGAATAAAGATCCAAGCCATGCAAGGCCTTTCCCATGTTCTCCATGGGACAGCCCATCTGACTTCAAGCTCCCGCAAGTGAAGGAAATAAGAGAGGTATCAATCAATGGACAAGTTCATTTTGATAAATCTCATCTACCTAATGCTGTTCCAGCA…	264	MVGVPIEANRLYDAVNCLLSWMNGNGGFASYELTRSYAWLEFLNPSEIFGDIMIDHPVVECTSAVIQALVAFRKHYPEHRREEIDKCIHKADNFILSIQRSDGSWYGSWGICFTHGAWSAVRGLVAAGRTFKNCPAIRKACGFLLSKEVPSGGWGESYLSCRDKVYTELEGRRPHVVNTSWAMLALIDAGQAERDPGPLHRAAKVLINLQLEDGEFPQQEIIGIFARNCAITYSQYRNIFPIWALGEYRCRVLGSGSPEGHGDA
PgSPL18	1146	CATGCTGAAGATCCGGGGCTCCACTGGAGTCGGAAGCAACAGCAGAAGCTTGGACACCTTGATTAGGGAACTTTGTACAAGTTCCCTTGAATGCCATGAACCCATCGAAACCATGATGTGCACCATGTGGCATAATATTGTCCGACATCTGCTGACTAGATAAATGTATCCCATGAACACCTGCAGCAGTTGTTGGTTTTAACCAAGGAGCTTTTGTGTGTGTAACTTTGAAGCCTCCTGGGTCATCCCATGAAGAACTTCCACAGCTTCTCATTTGAACATAAGGAGCCTGACCAAATAGGAAATTTGGCTGTTGCCTTGCATCATAAAACATCGTAGACATCCTTGATGAACTGAAAGAAATTGCTTCTGGCTGTGGCTTCCGCCTGCGGGAATTAT…	378	MEWNQRSSVLWDWENFPPIGENPKNAMQADPRFAAVAATMGNEPLHSSGGSGTFSSSSEMGYGSSKSSMSASIDSSNRAGNNMEFRFAPVKNPDRNTSKNTELGKVDNTRTGTSPSPVVAVSSGEPVIGLKLGKRTYFEDVCGGQNVKSSPSGAASAPNKSPALGKKAKAEQQKPHNSYCQVEGCKVDLSSVKDYHRKHRVCELHSKAPKVVVAGLERRFCQQCSRFHALAEFDQKKRSCRRRLNDHNSRRRKPQPEAISFSSSRMSTMFYDARQQPNFLFGQAPYVQMRSCGSSSWDDPGGFKVTHTKAPWLKPTTAAGVHGIHLSSQQMSDNIMPHGAHHGFDGFMAFKGTCTKFPNQGVQASAVASDSSGAPDLQH
PgSPL19	684	ATGCTCTAGTGTACTTGGTCATGCCGTTGTTACCGTGTGGCGTGTGCCAACACAAACTGGATCCAATAGCTTAGGGGATGGGAAGAATAGAGGAGGTTTCCATAATGATTTGAGACTTGCTAGATCAGGAGAAATGCGAGATGGAACCAGGGACAATTTGGAGGAGCGAAAGGGATCGGCAATGTTGCCATCCCCTTCAGGATTGTCGAAGAAGATACATGCGCTGAATGGTACTCAAAACATGTCATGCTTAGTGGATGGATGCACTTCAGACCTTAGTAAGTGCAGGGAGTATCATCAGCGCCATAGGGTTTGCGAGCGTCACTCAAAGACCCCTGTTATGATTATTGGTGGCAGAGAGCAAAGGTTTTGCCAGCAATGCAGCAGATTCCATTCTCT…	182	MRDGTRDNLEERKGSAMLPSPSGLSKKIHALNGTQNMSCLVDGCTSDLSKCREYHQRHRVCERHSKTPVMIIGGREQRFCQQCSRFHSLGEFDEVKRSCRKRLDGPNRRRRKPQPESLYTSSHSFLSDFKGARLLQFSGPQAYATTTGGISISWPSIDEDNQQFHSSLKKAFSGIKKQFPFLL
PgSPL20-01	982	ACAAAGCAAAAAAAAAAAACAGTAAAATTTGAAAATTAAGAATTACTAGTACGCAGTAGTAGTAGCCAGTAGGGTTTGGAAAAAACTTCATTTCTATGTGTCCCAAATTAACTGTCCATAAAGCTACCTACTGCTATCCTACTAACCAGCCAGCTCTCTCAGTCTCAGTTTATATTCCATCTCCTCTCGGAATTCGACAACGGGAAACGGAGTTGCCGGAAAAGGTTAGCCGATCACAACCGTAGAAGGCGAAAGACTCACCAAACAAATCAAGATCATAACAAGTCTCACCTCGAAAATGCTCGAAATTCATCTTCTGAAAACCTAACAAGATCTCCACCAGACTCGGGCGCTCATTCGTCTTCATCGGTGACTATCGCCATTTCGCCACCACGAATT…	65	MKTNERPSLVEILLGFQKMNFEHFRGETCYDLDLFGESFAFYGCDRLTFSGNSVSRCRIPRGDGI
PgSPL20-10	994	GTTTTCATTCTCTCTCTAAAAAACCCTTTCTTTCTCAAACTCCCTCTTTCTCCGACATGTCCCTAAAAGCTAGTCACCCCTTACCATTTTAACTAGACCCAAAATAAAATTTAAAAAAATACAAGAACTGCTCATCCATCAGTCAAATTATAGTTTTTTCTCCCTTAATTTCTTGATTGCTTATAGTTCACTTGATGAATCAAGTAGTCTATCTATTTTCTCTCACTATAAATCTACAATATACTACTTAGCTATTTCTTTGCTTATTTTACAGATCAAGCAAAAACTGTAGGTAGGTAGCTCCATGAAAGTACTGCATTAGTTCTTCTTTTTCCCAGGCCGGAAAAGAGATCAGAAATTGCAATGTTGGACTATGAATGGGGAAACCCATCAACGATC…	307	MLDYEWGNPSTIMLTGDDDEPNQDSEQNPQFFDHYSQTFNQNLVNPNHTTAFNHNQNTHHHFNHHPQIQNTHFQSLYDPRYGSASYPPPAPGMVPLEPVHSCPTGYMVVPKSEPLGIDYTSRIGLNLGGRTYFSSSEDDFVNRLYRRSRVVEPVNSPRCQAEGCNADLTHAKHYHRRHKVCEFHSKAATVIAAGLTQRFCQQCSRFHLLSEFDNGKRSCRKRLADHNRRRRKTHQTNQDHNKSHLENARNSSSENLTRSPPDSGAHSSSSVTIAISPPRISLDSFRQRSYQAPSSSVSTSSVYFSNG
PgSPL20-03	1779	ACAAAGCAAAAAAAAAAAACAGTAAAATTTGAAAATTAAGAATTACTAGTACGCAGTAGTAGTAGCCAGTAGGGTTTGGAAAAAACTTCATTTCTATGTGTCCCAAATTAACTGTCCATAAAGCTACCTACTGCTATCCTACTAACCAGCCAGCTCTCTCAGTCTCAGTTTATATTCCATCTCCTCTCGGAATTCGACAACGGGAAACGGAGTTGCCGGAAAAGGTTAGCCGATCACAACCGTAGAAGGCGAAAGACTCACCAAACAAATCAAGATCATAACAAGTCTCACCTCGAAAATGCTCGAAATTCATCTTCTGAAAACCTAACAAGATCTCCACCAGACTCGGGCGCTCATTCGTCTTCATCGGTGACTATCGCCATTTCGCCACCACGAATT…	65	MKTNERPSLVEILLGFQKMNFEHFRGETCYDLDLFGESFAFYGCDRLTFSGNSVSRCRIPRGDGI
PgSPL20-04	1697	TCTCCTTCTCCCTCTCCCTCTCTCCGTCTCCCTCTCCCTCTTTCTCTTTCTCTCTTTCTTTCTTTAAATCCAGATTTTCATTATTCATCCCACAAAATAATAAATAAAAGCTAAAATCTTTGAAGCTTTTCTAGTGCTCAATTACCCTCTAAAGCTGACAGATTTCCCTCTCTTTCTTTCTCTCAATTTCTTGATTTCATATAATGCGGTTCAAGAAAAACTCTCTATTTCTACCATTATAAATGTACAGTATAAGTATATTTTTTTCCTAGCTACTTGTACAAATCAAGACAAGAAAAGTTATATATAGAGACAAAAAAAAGTAGGCTAGTTTGCTGGAGGTGAGAGAAAATAAAATGATGGATTATGAATGGGGAAACCCATCAACCATTATGCTCA…	307	MMDYEWGNPSTIMLTGDGEPAQDSGQTPLNIFDHYSDQTFSHNLINPNQNGLNNHPNHNHFHHPQTQNTHFQSLYDPRTYGASYAPPGVETISLEPAHSGPTGYVIVPKSEPAGIDYTSRIGLNLGGRTYFSSSENDFVDRLYRRSSVHEPGSVNSPRCQAEGCNADLTHAKHYHRRHKVCEFHSKAATVIAAGLTQRFCQQCSRFHLLSEFDNGKRSCRKRLADHNRRRRKTHQTNQDHNKSHLENARNSSSENLTRSPPDSGAHSSSSVTIAISPPRISLDSFRQRSYQAPSSSVSTSSVYFSNG
PgSPL20-05	1685	ACAAAGCAAAAAAAAAAAACAGTAAAATTTGAAAATTAAGAATTACTAGTACGCAGTAGTAGTAGCCAGTAGGGTTTGGAAAAAACTTCATTTCTATGTGTCCCAAATTAACTGTCCATAAAGCTACCTACTGCTATCCTACTAACCAGCCAGCTCTCTCAGTCTCAGTTTATATCAAGCAAAAACTGTAGGTAGGTAGCTCCATGAAAGTACTGCATTAGTTCTTCTTTTTCCCAGGCCGGAAAAGAGATCAGAAATTGCAATGTTGGACTATGAATGGGGAAACCCATCAACGATCATGCTCACCGGCGACGACGATGAACCCAACCAAGATTCCGAACAAAACCCCCAATTTTTTGATCACTATTCTCAAACATTCAACCAAAACCTCGTAAACCC…	307	MLDYEWGNPSTIMLTGDDDEPNQDSEQNPQFFDHYSQTFNQNLVNPNHTTAFNHNQNTHHHFNHHPQIQNTHFQSLYDPRYGSASYPPPAPGMVPLEPVHSCPTGYMVVPKSEPLGIDYTSRIGLNLGGRTYFSSSEDDFVNRLYRRSRVVEPVNSPRCQAEGCNADLTHAKHYHRRHKVCEFHSKAATVIAAGLTQRFCQQCSRFHLLSEFDNGKRSCRKRLADHNRRRRKTHQTNQDHNKSHLENARNSSSENLTRSPPDSGAHSSSSVTIAISPPRISLDSFRQRSYQAPSSSVSTSSVYFSNG
PgSPL20-06	1786	ACAAAGCAAAAAAAAAAAACAGTAAAATTTGAAAATTAAGAATTACTAGTACGCAGTAGTAGTAGCCAGTAGGGTTTGGAAAAAACTTCATTTCTATGTGTCCCAAATTAACTGTCCATAAAGCTACCTACTGCTATCCTACTAACCAGCCAGCTCTCTCAGTCTCAGTTTATATCAAGCAAAAACTGTAGGTAGGTAGCTCCATGAAAGTACTGCATTAGTTCTTCTTTTTCCCAGGCCGGAAAAGAGATCAGAAATTGCAATGTTGGACTATGAATGGGGAAACCCATCAACGATCATGCTCACCGGCGACGACGATGAACCCAACCAAGATTCCGAACAAAACCCCCAATTTTTTGATCACTATTCTCAAACATTCAACCAAAACCTCGTAAACCC…	307	MLDYEWGNPSTIMLTGDDDEPNQDSEQNPQFFDHYSQTFNQNLVNPNHTTAFNHNQNTHHHFNHHPQIQNTHFQSLYDPRYGSASYPPPAPGMVPLEPVHSCPTGYMVVPKSEPLGIDYTSRIGLNLGGRTYFSSSEDDFVNRLYRRSRVVEPVNSPRCQAEGCNADLTHAKHYHRRHKVCEFHSKAATVIAAGLTQRFCQQCSRFHLLSEFDNGKRSCRKRLADHNRRRRKTHQTNQDHNKSHLENARNSSSENLTRSPPDSGAHSSSSVTIAISPPRISLDSFRQRSYQAPSSSVSTSSVYFSNG
PgSPL20-08	1791	GTTTTCATTCTCTCTCTAAAAAACCCTTTCTTTCTCAAACTCCCTCTTTCTCCGACATGTCCCTAAAAGCTAGTCACCCCTTACCATTTTAACTAGACCCAAAATAAAATTTAAAAAAATACAAGAACTGCTCATCCATCAGTCAAATTATAGTTTTTTCTCCCTTAATTTCTTGATTGCTTATAGTTCACTTGATGAATCAAGTAGTCTATCTATTTTCTCTCACTATAAATCTACAATATACTACTTAGCTATTTCTTTGCTTATTTTACAGATCAAGCAAAAACTGTAGGTAGGTAGCTCCATGAAAGTACTGCATTAGTTCTTCTTTTTCCCAGGCCGGAAAAGAGATCAGAAATTGCAATGTTGGACTATGAATGGGGAAACCCATCAACGATC…	307	MLDYEWGNPSTIMLTGDDDEPNQDSEQNPQFFDHYSQTFNQNLVNPNHTTAFNHNQNTHHHFNHHPQIQNTHFQSLYDPRYGSASYPPPAPGMVPLEPVHSCPTGYMVVPKSEPLGIDYTSRIGLNLGGRTYFSSSEDDFVNRLYRRSRVVEPVNSPRCQAEGCNADLTHAKHYHRRHKVCEFHSKAATVIAAGLTQRFCQQCSRFHLLSEFDNGKRSCRKRLADHNRRRRKTHQTNQDHNKSHLENARNSSSENLTRSPPDSGAHSSSSVTIAISPPRISLDSFRQRSYQAPSSSVSTSSVYFSNG
PgSPL20-09	1798	TCTCCTTCTCCCTCTCCCTCTCTCCGTCTCCCTCTCCCTCTTTCTCTTTCTCTCTTTCTTTCTTTAAATCCAGATTTTCATTATTCATCCCACAAAATAATAAATAAAAGCTAAAATCTTTGAAGCTTTTCTAGTGCTCAATTACCCTCTAAAGCTGACAGATTTCCCTCTCTTTCTTTCTCTCAATTTCTTGATTTCATATAATGCGGTTCAAGAAAAACTCTCTATTTCTACCATTATAAATGTACAGTATAAGTATATTTTTTTCCTAGCTACTTGTACAAATCAAGACAAGAAAAGTTATATATAGAGACAAAAAAAAGTAGGCTAGTTTGCTGGAGGTGAGAGAAAATAAAATGATGGATTATGAATGGGGAAACCCATCAACCATTATGCTCA…	307	MMDYEWGNPSTIMLTGDGEPAQDSGQTPLNIFDHYSDQTFSHNLINPNQNGLNNHPNHNHFHHPQTQNTHFQSLYDPRTYGASYAPPGVETISLEPAHSGPTGYVIVPKSEPAGIDYTSRIGLNLGGRTYFSSSENDFVDRLYRRSSVHEPGSVNSPRCQAEGCNADLTHAKHYHRRHKVCEFHSKAATVIAAGLTQRFCQQCSRFHLLSEFDNGKRSCRKRLADHNRRRRKTHQTNQDHNKSHLENARNSSSENLTRSPPDSGAHSSSSVTIAISPPRISLDSFRQRSYQAPSSSVSTSSVYFSNG
PgSPL21-11	2176	CTAGATTCAACATGTCGAGCCAACATTTGCAATAATTTCACCAGCCAAGAGAAAAAAAATATACACCTCCGGTTTAGTTAAAATGTGATTTTCGACAAGTAATGCCAACAGTCGTAGTTGACAAACAAAAATAAGCAATCTAAACTTTCCACCATTGGAAAAATAATATTCCTTCTCCGAATCTCTACACTCAGCCGAGTGAGTATCAATGATATGTTTAATGAATTCGGAATACTACTTCAACAAACAGAATACAAAAATAAATTATGTTTTGACAGTGATATAACTGGTAATATTGTCACAGATGTTATCAATCTAGCAATATATACTGCAAAAACCAGCATCACAGTAGATCAAGAAACAATCTAGATAGATACTAGATGGAGGACATAAAAACCT…	213	MEMGSNSSSSSTSSDSLNGLKFGQKIYFEDVGVGVPAKSGGGSSSADGGGLPPPAPAKKGRVGGVFQGGQPPRCQVEGCKVDLSDAKAYYSRHKVCGMHSKSGKAIVSGLEQRFCQQCSRFHQLPEFDQGKRSCRRRLAGHNERRRKPPSGSLLSTRYGNFTSSIFENNSGSGGFLMDFTTYPRFTGRGEWSPTRTSEQVSSNQPPGFGKFVPN
PgSPL21-13	2164	CCTTTCAAATTATCAACCTCAGTTAGCCTCAGTGGCGGAACCAGAAACTTTTGAGAGGGGGGTCAAAATATACTTGCAAAATCACGACGATGGCGATACTTGCAAACAACTTGAGTTAACTTATAACTCATGTATGTACATCAATTTACAGAGAGAACCCGTTAATTTTCATGTTTTAACCAAATTAACCTCTTTATGGCATTTATACAAACACATGGTATGCAAGCTTTAAAAATTCTAATTTCATGAAATCTAAACATATAAACATATAACATTCGTACAATATTCCATCCTTATATCAATCTAGCAATATATACTGCAAAAACCAGCATCACAGTAGATCAAGAAACAATCTAGATAGATACTAGATGGAGGACATAAAAACCTCCCCCTTGAAAA…	213	MEMGSNSSSSSTSSDSLNGLKFGQKIYFEDVGVGVPAKSGGGSSSADGGGLPPPAPAKKGRVGGVFQGGQPPRCQVEGCKVDLSDAKAYYSRHKVCGMHSKSGKAIVSGLEQRFCQQCSRFHQLPEFDQGKRSCRRRLAGHNERRRKPPSGSLLSTRYGNFTSSIFENNSGSGGFLMDFTTYPRFTGRGEWSPTRTSEQVSSNQPPGFGKFVPN
PgSPL21-16	2206	CCTTTCAAATTATCAACCTCAGTTAGCCTCAGTGGCGGAACCAGAAACTTTTGAGAGGGGGGTCAAAATATACTTGCAAAATCACGACGATGGCGATACTTGCAAACAACTTGAGTTAACTTATAACTCATGTATGTACATCAATTTACAGAGAGAACCCGTTAATTTTCATGTTTTAACCAAATTAACCTCTTTATGGCATTTATACAAACACATGGTATGCAAGCTTTAAAAATTCTAATTTCATGAAATCTAAACATATAAACATATAACATTCGTACAATATTCCATCCTTATATCAATCTAGCAATATATACTGCAAAAACCAGCATCACAGTAGATCAAGAAACAATCTAGATAGATACTAGATGGAGGACATAAAAACCTCCCCCTTGAAAA…	213	MEMGSNSSSSSTSSDSLNGLKFGQKIYFEDVGVGVPAKSGGGSSSADGGGLPPPAPAKKGRVGGVFQGGQPPRCQVEGCKVDLSDAKAYYSRHKVCGMHSKSGKAIVSGLEQRFCQQCSRFHQLPEFDQGKRSCRRRLAGHNERRRKPPSGSLLSTRYGNFTSSIFENNSGSGGFLMDFTTYPRFTGRGEWSPTRTSEQVSSNQPPGFGKFVPN
PgSPL21-18	2218	CTAGATTCAACATGTCGAGCCAACATTTGCAATAATTTCACCAGCCAAGAGAAAAAAAATATACACCTCCGGTTTAGTTAAAATGTGATTTTCGACAAGTAATGCCAACAGTCGTAGTTGACAAACAAAAATAAGCAATCTAAACTTTCCACCATTGGAAAAATAATATTCCTTCTCCGAATCTCTACACTCAGCCGAGTGAGTATCAATGATATGTTTAATGAATTCGGAATACTACTTCAACAAACAGAATACAAAAATAAATTATGTTTTGACAGTGATATAACTGGTAATATTGTCACAGATGTTATCAATCTAGCAATATATACTGCAAAAACCAGCATCACAGTAGATCAAGAAACAATCTAGATAGATACTAGATGGAGGACATAAAAACCT…	213	MEMGSNSSSSSTSSDSLNGLKFGQKIYFEDVGVGVPAKSGGGSSSADGGGLPPPAPAKKGRVGGVFQGGQPPRCQVEGCKVDLSDAKAYYSRHKVCGMHSKSGKAIVSGLEQRFCQQCSRFHQLPEFDQGKRSCRRRLAGHNERRRKPPSGSLLSTRYGNFTSSIFENNSGSGGFLMDFTTYPRFTGRGEWSPTRTSEQVSSNQPPGFGKFVPN
PgSPL22-01	1827	ATACACTACCATAGCACAATGTTTCATGACAGAACGCAAATCTAAGAATTCCAAAATCAAAGAGGTTACGGCATGGTTTACTGAAATGCTAATATGCCATGGACGCACTTGACATAAAGTAGTAAAACATATGTTCTGGAAAATGATATAGCACATTCGTAGTGGAAACACAAGTACAAAGCACGTTCAGGAAATAACTTCTTCAAAATCTTTGAACCTAAACTAAAATCACCCTGCAATGTAGAGAATGGTGATCTTTATCGACTATTCCCAATAGAAGGGAAGTGTTTGAGGAGTTTCGTTACCACGAGCTGCATGAGGCGCCATAGGAAACATTCCCATAGAATGGACATCAGCATTACTGACATTAGGAACCAAAATCGGCTCCAGACTGCTATA…	384	MDWNLKIPSWDLTDFEQAAIPNIDLVNGSSSSGGQGIKMDFSVDLKLGQVVDSGNELGDYFKVPNVPKMALSPSGSSKRARGTNNGTQTAMCLADGCNSDLNNCREYHRRHKVCELHSKTPQVTINGHKKRFCQQCSRFHSLEEFDEGKRSCRKRLDGHNRRRRKPQPEPLSHAGSFFPSHQGTRLLQFSNPQVYPTTGVANPVWARIVKAQEDVKLYNHQSHPAHPHLPEKHNAFSESYCGDKRGKQLSFVHSTNLELSNQSGPESSVCQPLLINIASSGSGGAINKMFCDGFSTRVLHSDCALSLLSSSPTQTSDIGLSHAVQPNSIPVAHPLDSGLNYSSLEPILVPNVSNADVHSMGMFPMAPHAARGNETPQTLPFYWE
PgSPL22-02	1751	ACACTACCATAGCACAATGTGCTACGTTTTCAGTTCATGACGGAACGCAAATCTAAGAATACTATGTCAAAATCAAAGAGGTTACCGCATGGTTTACTGAAATGCCAATATGCCATGGACGCAGTTGACATAAGTAGTAAAACATATGTTCTGGAAAATGATATAGCACATTCATAGTGGAAACATAAGTACAAAGCACGTTCAGGAAATAACTTCCTTCAATATCTTTCAACCTAAACTAAAATCACCCTGCAATGTAGAGAATGGTGATCTTTATCGACTATTCCCAATAGAAGGGAAGTGTTTGAGGAGTTTCGTTACCACGAGCTGCATGAGGCGCCATAGGAAACATTCCCATAGAATGGACATCAGCATTACTGACATTAGGAACCAAAATCG…	384	MDWILKTHSWDLTDFEQETIPNINPISGSSSFGGQGIKGDFSVDLKLGHVVDSGNELGETSKVPNVPKMALSPSGSSKRERAINNGIQTASCLVDGCNADLSNCREYHRRHKVCELHSKTPQVTINGHKKRFCQQCSRFHSLEEFDEGKRSCRKRLDGHNRRRRKPQPEPLSHAGSFFPSHQGTRLLQFSNPQVYPTTGVANPVWARIVKAQEDVKLYNHQSHPAHPHLPEKHNAFSESYCGDKRGKQLSFVHSTNLELSNQSGPESSVCQPLLINIASSGSGGAINKMFCDGFSTRVLHSDCALSLLSSSPTQTSDIGLSHAVQPNSIPVAHPLDSGLNYSSLEPILVPNVSNADVHSMGMFPMAPHAARGNETPQTLPFYWE
PgSPL22-03	1691	TTTTTTTTAAAGGAGTAATCATAACCATCAAATTCAATTCTAAGACACGAATTCAGACATCGTCAACGAAGAATAATCAAATATAGAGAGCAGAAAGTATGCAAGCAAAATGTATCAAGTATTTCGCAAAAATGATGCTAAAACTAACCGAACAAGGTGGTTGTAAAAAATGAAGAGAGAGAGAGAGAAATTTAGTCTCATCCTGCAATCAAGAGAATGGAGAATTTGATACCTATTCCCAATAGAAGGGAAGTGTTTGAGGACTTACGCTGCTGTTGCGAGAGCCATGAGGCCCCATGTGGAACATGTCCAGACAATGGACATCAGCATCACTCACAGTAGGAACCAAAATCGACTCCATACTATTATAATTTAGGCCCGAATCTAAAGGATATGCTA…	380	MDWILKTHSWDLTDFEQETIPNINPISGSSSFGGQGIKGDFSVDLKLGHVVDSGNELGETSKVPNVPKMALSPSGSSKRERAINNGIQTASCLVDGCNADLSNCREYHRRHKVCELHSKTPQVTINGHKKRFCQQCSRFHSLEEFDNGKRSCRKRLDGHNRRRRKPQPEPLSCAGNFLPSHQGNRLMQFYNPQVYPTTAVVNPIWAGIVKAEEDAKLYSHHLHSHLPDKHNAVPEFSSSSDKRGKQFSFVNNTNLELSNQSAQAATVCQPLLNNIASSGSGGASNKMLCDGFSTRVLHSDCALSLLSSSPTQTSDICLSQPNSIPVAYPLDSGLNYNSMESILVPTVSDADVHCLDMFHMGPHGSRNSSVSPQTLPFYWE
PgSPL22-04	1827	ATACACTACCATAGCACAATGTTTCATGACAGAACGCAAATCTAAGAATTCCAAAATCAAAGAGGTTACGGCATGGTTTACTGAAATGCTAATATGCCATGGACGCACTTGACATAAAGTAGTAAAACATATGTTCTGGAAAATGATATAGCACATTCGTAGTGGAAACACAAGTACAAAGCACGTTCAGGAAATAACTTCTTCAAAATCTTTGAACCTAAACTAAAATCACCCTGCAATGTAGAGAATGGTGATCTTTATCGACTATTCCCAATAGAAGGGAAGTGTTTGAGGAGTTTCGTTACCACGAGCTGCATGAGGCGCCATAGGAAACATTCCCATAGAATGGACATCAGCATTACTGACATTAGGAACCAAAATCGGCTCCAGACTGCTATA…	384	MDWNLKIPSWDLTDFEQAAIPNIDLVNGSSSSGGQGIKMDFSVDLKLGQVVDSGNELGDYFKVPNVPKMALSPSGSSKRARGTNNGTQTAMCLADGCNSDLNNCREYHRRHKVCELHSKTPQVTINGHKKRFCQQCSRFHSLEEFDEGKRSCRKRLDGHNRRRRKPQPEPLSHAGSFFPSHQGTRLLQFSNPQVYPTTGVANPVWARIVKAQEDVKLYNHQSHPAHPHLPEKHNAFSESYCGDKRGKQLSFVHSTNLELSNQSGPESSVCQPLLINIASSGSGGAINKMFCDGFSTRVLHSDCALSLLSSSPTQTSDIGLSHAVQPNSIPVAHPLDSGLNYSSLEPILVPNVSNADVHSMGMFPMAPHAARGNETPQTLPFYWE
PgSPL22-05	1735	ATACACTACCATAGCACAATGTTTCATGACAGAACGCAAATCTAAGAATTCCAAAATCAAAGAGGTTACGGCATGGTTTACTGAAATGCTAATATGCCATGGACGCACTTGACATAAAGTAGTAAAACATATGTTCTGGAAAATGATATAGCACATTCGTAGTGGAAACACAAGTACAAAGCACGTTCAGGAAATAACTTCTTCAAAATCTTTGAACCTAAACTAAAATCACCCTGCAATGTAGAGAATGGTGATCTTTATCGACTATTCCCAATAGAAGGGAAGTGTTTGAGGAGTTTCGTTACCACGAGCTGCATGAGGCGCCATAGGAAACATTCCCATAGAATGGACATCAGCATTACTGACATTAGGAACCAAAATCGGCTCCAGACTGCTATA…	384	MDWILKTHSWDLTDFEQAAIPNIDLVNGSSSSGGQGIKMDFSVDLKLGQVVDSGNELGDYFKVPNVPKMALSPSGSSKRARGTNNGTQTAMCLADGCNSDLNNCREYHRRHKVCELHSKTPQVTINGHKKRFCQQCSRFHSLEEFDEGKRSCRKRLDGHNRRRRKPQPEPLSHAGSFFPSHQGTRLLQFSNPQVYPTTGVANPVWARIVKAQEDVKLYNHQSHPAHPHLPEKHNAFSESYCGDKRGKQLSFVHSTNLELSNQSGPESSVCQPLLINIASSGSGGAINKMFCDGFSTRVLHSDCALSLLSSSPTQTSDIGLSHAVQPNSIPVAHPLDSGLNYSSLEPILVPNVSNADVHSMGMFPMAPHAARGNETPQTLPFYWE
PgSPL23-01	1046	GAAGCAGATGCAGAGGTTTTGTCAGCAGTGCAGCAGGTTTCATTCGTTGATAGAGTTTGATGAGGGTAAACGAAGCTGTAGGAAACGCCTAGATGGCCACAACAGGCGGCGAAGGAAGCCTCAGTCAGAGTCATTCCACAGAACTCCTGGAATTTTTCATTCTAGTCAACAAGGCTCAAGACTGTTGTCATTCAGTAATCCCCAAATACTTCCAGGTGCTGTGAGCTCTGCTAGGGCTGGGGATGTCAAATGTGAGGATGATACGATGGTATTTAACTCGCCGTCAAACTACGCTGACAAACACAATCTCTCGGCTAGATCTTCAGCTGACAGCTACAAGGGCGGACTAAATCAATTTCAGTTTTTACAAGGCACTGATCATAATCTCCTTGAAGCATC…	247	MQRFCQQCSRFHSLIEFDEGKRSCRKRLDGHNRRRRKPQSESFHRTPGIFHSSQQGSRLLSFSNPQILPGAVSSARAGDVKCEDDTMVFNSPSNYADKHNLSARSSADSYKGGLNQFQFLQGTDHNLLEASSVCQQLFDPISASSGNCGNSQKMLPDRLNRVGNNYGALSLLSSAPTDPIPMSQSLLQNLHFSGLGQYPCSHGMETKTEASDLDSNITPLHFQGVCQNEFDDSSGSGSQQTLSFRWN
PgSPL23-35	454	ACCTGCTGCACTGCTGACAGAACCGCCGCTCTTGACCCCCAATTGTAACCTTTGGGGTCTTTGAGTGATGCTCACATACTTTATGTCTTCGGTGGTACTCCCGGCATCGACCAAGATCTGAATTACACCCATCAACCAAGCATGAAACAACTTGGGTCATATTACCAGGTGCCTTGGCCCTCTTTGACGATCCAGCAGATGATAACAACTCCATCTCAAAGACCCTAAATCAGCCTGCCTCTGTATATTAAAGTTTACTAATCAATATTCTTTTGCCTCTTCACTAGTAAACTGATATATGTTATTACCGCATCTTCAATTCTAGTCATAAGGCTCAATTATTTTTCCTCCAATCAAGCTGTTGTGTAGGCAGCCACCTCAAAAATCAAGCAAGTAAGC…	70	MELLSSAGSSKRAKAPGNMTQVVSCLVDGCNSDLGRCREYHRRHKVCEHHSKTPKVTIGGQERRFCQQCSR
PgSPL24-01	531	AAAGAAATAATTGATTAGAAGTGATGCTCAACAGATAGATGATGAATTGGCCTACACAGAAAAGGACAATATAGTTTCCGTTTACTCTAGCTTTGATTTGTGTAACCTCTGTTCCGCAGGTTCCATGAGATATCAGAGTTTGATGATGCCAAAAGAAGTTACCGCAGGCGTTTGCTTGGGCATAACGAACGTCGTCGCAAGAGTTCATATGACTTTCAGGGAGAAGGGTCAGGTTGACAAGAAGAAATTAGTAGAATGTATATCTACTATCAGCAAGTTGAAGAAAGGAATTCAGATGATTCTCTCATGAAGGGCCTCTTCCCATTCAGACCAAAATAAGATGTAATATTATGATCACTAGTATGCTCTCTCTCTTCTGTCAACCCTTGGGTGTCTTTA…	68	MNSCDDVRYAQANACGNFFWHHQTLISHGTCGTEVTQIKARVNGNYIVLFCVGQFIIYLLSITSNQLFL
PgSPL24-10	1312	GTTAGTATTGACTAATTAGTGACAGGTTTGTTGGATATAACCACCTCCCCCATGAAGAGACACTTGATATAGATGGTAGAGTGTCACTATAAATGCTTACCACAGACTCTTTGTACTATGTTATTTATGTGGATTATTACCTAATAGTACAATGAATTCTAACATATAAGTGTAGCTTCAATACATGTGTTCTTGTTGTACTCTACGTCTACACCTATGAAAATGTAGAGTACATGAGCTAGTATTAAATTCAGCATCTTACCCTCCCCTTATTTCTTTTCACATAGAAAGAAAAAGGAATGGAATTTGTGGTCCTCACAAACTATTGTTATCTTTTTCACCTTCCTTTCAAACTTTCTCTTTCTTCATCTTCTTCCCTGTCTCTCCTTGTTCCTTTAT…	186	MEFVVLTNYCYLFHLPFKLSLSSSSSLSLLVPLFADMDISKAEGKRSMKDRMKEDVVKEDEEDEDTEEDNKKKRATTHSGRKVSGGGSTTLCCQVVDCMANMSNAKAYHRRHKVCEFHAKAPVVRIAGLQQRFCQQCSRFHEISEFDDAKRSCRRRLLGHNERRRKSSYDFQGEGSGRQEEISRSL
PgSPL24-11	1968	GTTAGTATTGACTAATTAGTGACAGGTTTGTTGGATATAACCACCTCCCCCATGAAGAGACACTTGATATAGATGGTAGAGTGTCACTATAAATGCTTACCACAGACTCTTTGTACTATGTTATTTATGTGGATTATTACCTAATAGTACAATGAATTCTAACATATAAGTGTAGCTTCAATACATGTGTTCTTGTTGTACTCTACGTCTACACCTATGAAAATGTAGAGTACATGAGCTAGTATTAAATTCAGCATCTTACCCTCCCCTTATTTCTTTTCACATAGAAAGAAAAAGGAATGGAATTTGTGGTCCTCACAAACTATTGTTATCTTTTTCACCTTCCTTTCAAACTTTCTCTTTCTTCATCTTCTTCCCTGTCTCTCCTTGTTCCTTTAT…	126	MEFVVLTNYCYLFHLPFKLSLSSSSSLSLLVPLFADMDISKAEGKRSMKDRMKEDVVKEDEEDEDTEEDNKKKRATTHSGRKVSGGGSTTLCCQVVDCMANMSNAKAYHRRHKVCEFHAKAAAVLLA
PgSPL24-13	1211	GTTAGTATTGACTAATTAGTGACAGGTTTGTTGGATATAACCACCTCCCCCATGAAGAGACACTTGATATAGATGGTAGAGTGTCACTATAAATGCTTACCACAGACTCTTTGTACTATGTTATTTATGTGGATTATTACCTAATAGTACAATGAATTCTAACATATAAGTGTAGCTTCAATACATGTGTTCTTGTTGTACTCTACGTCTACACCTATGAAAATGTAGAGTACATGAGCTAGTATTAAATTCAGCATCTTACCCTCCCCTTATTTCTTTTCACATAGAAAGAAAAAGGAATGGAATTTGTGGTCCTCACAAACTATTGTTATCTTTTTCACCTTCCTTTCAAACTTTCTCTTTCTTCATCTTCTTCCCTGTCTCTCCTTGTTCCTTTAT…	186	MEFVVLTNYCYLFHLPFKLSLSSSSSLSLLVPLFADMDISKAEGKRSMKDRMKEDVVKEDEEDEDTEEDNKKKRATTHSGRKVSGGGSTTLCCQVVDCMANMSNAKAYHRRHKVCEFHAKAPVVRIAGLQQRFCQQCSRFHEISEFDDAKRSCRRRLLGHNERRRKSSYDFQGEGSGRQEEISRSL
PgSPL24-14	776	GTTAGTATTGACTAATTAGTGACAGGTTTGTTGGATATAACCACCTCCCCCATGAAGAGACACTTGATATAGATGGTAGAGTGTCACTATAAATGCTTACCACAGACTCTTTGTACTATGTTATTTATGTGGATTATTACCTAATAGTACAATGAATTCTAACATATAAGTGTAGCTTCAATACATGTGTTCTTGTTGTACTCTACGTCTACACCTATGAAAATGTAGAGTACATGAGCTAGTATTAAATTCAGCATCTTACCCTCCCCTTATTTCTTTTCACATAGAAAGAAAAAGGAATGGAATTTGTGGTCCTCACAAACTATTGTTATCTTTTTCACCTTCCTTTCAAACTTTCTCTTTCTTCATCTTCTTCCCTGTCTCTCCTTGTTCCTTTAT…	177	MEFVVLTNYCYLFHLPFKLSLSSSSSLSLLVPLFADMDISKAEGKRSMKDRMKEDVVKEDEEDEDTEEDNKKKRATTHSGRKVSGGGSTTLCCQVVDCMANMSNAKAYHRRHKVCEFHAKAPVVRIAGLQQRFCQQCSRFHELSEFDDTKRSCRRHLLGHNERRRKSSYDLPGEKSG
PgSPL24-15	1783	GTTAGTATTGACTAATTAGTGACAGGTTTGTTGGATATAACCACCTCCCCCATGAAGAGACACTTGATATAGATGGTAGAGTGTCACTATAAATGCTTACCACAGACTCTTTGTACTATGTTATTTATGTGGATTATTACCTAATAGTACAATGAATTCTAACATATAAGTGTAGCTTCAATACATGTGTTCTTGTTGTACTCTACGTCTACACCTATGAAAATGTAGAGTACATGAGCTAGTATTAAATTCAGCATCTTACCCTCCCCTTATTTCTTTTCACATAGAAAGAAAAAGGAATGGAATTTGTGGTCCTCACAAACTATTGTTATCTTTTTCACCTTCCTTTCAAACTTTCTCTTTCTTCATCTTCTTCCCTGTCTCTCCTTGTTCCTTTAT…	177	MEFVVLTNYCYLFHLPFKLSLSSSSSLSLLVPLFADMDISKAEGKRSMKDRMKEDVVKEDEEDEDTEEDNKKKRATTHSGRKVSGGGSTTLCCQVVDCMANMSNAKAYHRRHKVCEFHAKAPVVRIAGLQQRFCQQCSRFHEISEFDDAKRSCRRRLLGHNERRRKSSYDFQGEGSG
PgSPL24-16	680	AAAGAAATAATTGATTAGAAGTGATGCTCAACAGATAGATGATGAATTGGCCTACACAGAAAAGGACAATATAGTTTCCGTTTACTCTAGCTTTGATTTGTGTAACCTCTGTTCCGCAGGTTCCATGAGATATCAGAGTTTGATGATGCCAAAAGAAGTTACCGCAGGCGTTTGCTTGGGCATAACGAACGTCGTCGCAAGAGTTCATATGACTTTCAGGGAGAAGGGTCAGGTAGACAAGAAGAAATTAGTAGAAGCTTGTGAAAGAGGGCAATTTCAGGGGAGGAAGAGGAAGATTTGACTTGGGATGATGACGATTATGAAGATAGATGTTTGAAACAAGAGGATGGGGAGAAAAATAATACTGAGAAATTTGAGGTTCATACTGAAGAGGAGGGT…	95	MLFSHQISPTVYQHWIQTRPNFLYDQPQYHFWVLKHTLHLHFPFPNPPLQYEPQISQYYFSPHPLVSNIYLHNRHHPKSNLPLPPLKLPSFTSFY
PgSPL24-19	1026	AAAGAAATAATTGATTAGAAGTGATGCTCAACAGATAGATGATGAATTGGCCTACACAGAAAAGGACAATATAGTTTCCGTTTACTCTAGCTTTGATTTGTGTAACCTCTGTTCCGCAGGTTCCATGAGATATCAGAGTTTGATGATGCCAAAAGAAGTTACCGCAGGCGTTTGCTTGGGCATAACGAACGTCGTCGCAAGAGTTCATATGACTTTCAGGGAGAAGGGTCAGGTAGACAAGAAGAAATTAGTAGAAGCTTGTGAAAGAGGGCAATTTCAGGGGAGGAAGAGGAAGATTTGACTTGGGATGATTATGTGTTTTTTATTTTCCATGTAATTTTCTTTTTTTTTTTCCTTTTTTTGTCCACGTCAGTGCCACATAGATAAAAAATTAACGTT…	68	MNSCDDVRYAQANACGNFFWHHQTLISHGTCGTEVTQIKARVNGNYIVLFCVGQFIIYLLSITSNQLFL
PgSPL24-03	1155	TCCTCAATCTCCTCAACCCTCTCATCCAACACAAACCCTAATTTCCACTCATTAAACTCATCCAACTCCTCCACTTCCTTACAATATGTATTTAAATCACACTGTATCCCCCGAATTTGTGCATCTAACCTGCTATACGGCTTCGAACTCAAATTCAAATCATACTGACCACTAATTTGCTTAGAATCAGAACTTTCGCTATCAGAATCATTAGCAAGAAGGGATTCTTTACCGTTAGCTATAATCTCAGTCAAATTGTCGATGGCTTGGCCAACAGACTCGAGCGACTCCTGAGCCGCCGCGGCTCCGGCTTTGAGCGAAGTGGGGAGGTCCTTAACGGCGCGAGTTGCGGCTTGGCGGACAACGACGGTTTCTTTTTTGAGGCCGGAGCTGAATTCC…	61	MRYQSLMMPKEVTAGVCLGITNVVARVHMTFREKGQVDKKKLVECISTISKLKKGIQMILS
PgSPL24-05	1127	TCCTCAATCTCCTCAACCCTCTCATCCAACACAAACCCTAATTTCCACTCATTAAACTCATCCAACTCCTCCACTTCCTTACAATATGTATTTAAATCACACTGTATCCCCCGAATTTGTGCATCTAACCTGCTATACGGCTTCGAACTCAAATTCAAATCATACTGACCACTAATTTGCTTAGAATCAGAACTTTCGCTATCAGAATCATTAGCAAGAAGGGATTCTTTACCGTTAGCTATAATCTCAGTCAAATTGTCGATGGCTTGGCCAACAGACTCGAGCGACTCCTGAGCCGCCGCGGCTCCGGCTTTGAGCGAAGTGGGGAGGTCCTTAACGGCGCGAGTTGCGGCTTGGCGGACAACGACGGTTTCTTTTTTGAGGCCGGAGCTGAATTCC…	95	MLFSHQISPTVYQHWIQTRPNFLYDQPQYHFWVLKHTLHLHFPFPNPPLQYEPQISQYYFSPHPLVSNIYLHNRHHPKSNLPLPPLKLPSFTSFY
PgSPL24-07	1187	TCCTCAATCTCCTCAACCCTCTCATCCAACACAAACCCTAATTTCCACTCATTAAACTCATCCAACTCCTCCACTTCCTTACAATATGTATTTAAATCACACTGTATCCCCCGAATTTGTGCATCTAACCTGCTATACGGCTTCGAACTCAAATTCAAATCATACTGACCACTAATTTGCTTAGAATCAGAACTTTCGCTATCAGAATCATTAGCAAGAAGGGATTCTTTACCGTTAGCTATAATCTCAGTCAAATTGTCGATGGCTTGGCCAACAGACTCGAGCGACTCCTGAGCCGCCGCGGCTCCGGCTTTGAGCGAAGTGGGGAGGTCCTTAACGGCGCGAGTTGCGGCTTGGCGGACAACGACGGTTTCTTTTTTGAGGCCGGAGCTGAATTCC…	58	MRYQSLMMPKEVTAGVCLGITNVVARVHMTFREKGQVDKKKLVEACERGQFQGRKRKI
PgSPL24-09	430	TCTCTCTCTCTCTCTCTCTCTCCTGGCTCCTCTACTTGTAAATATGGAAATCAACAAGGCCGAGGGCAAGAGGAGTATGAAGGATAGGAGGAAGGAAGAGGAGGAAGATGAAGATGACGAAGAGGATAGCAAGAAGAAAAGAGCTGCGACTCACTCTGTCAAAAAAGGATCCGGTGGAGGGTCAACACAACCTTGTTGCCAGGTTGAGGACTGCACGGCGAATATGAGTGATGCCAAGCCATACCACCGCCGGCACAAAGTCTGTGAGTTTCATGCTAAGGCTGCAGCTGTTCTACTTGCCGGAATCCACCAGCGTTTCTGTCAGCAATGCAGCAGGTTCCATGAGCTATCAGAGTTTGATGATACCAAAAGGAGCTGTCGCAGGCATTTGCTTGGACA…	136	MEINKAEGKRSMKDRRKEEEEDEDDEEDSKKKRAATHSVKKGSGGGSTQPCCQVEDCTANMSDAKPYHRRHKVCEFHAKAAAVLLAGIHQRFCQQCSRFHELSEFDDTKRSCRRHLLGHNERRRKSSYDLPGEKSG
PgSPL25-01	2764	GTGAAAACAGCATATTTCCAATATATATACAGAAGAGGTTTCAATTCGGCACCAAATAAATAATTTTTGATTAACAGCATCGCCAAATTAAGTAGCAGAAACATACAAAGAACAATATATTAATTACCTTTATATTTGGAATTAGTTGAACTTATGACCGGTATCTTATGAAAGAAGTTGCAGAGAAAATGCATCTAAGTAGACCAAGGACCAGATAAATTTGACTACAAAGTCTCAAGTCACCAATTACTAGGCTAAGAAAATGATAACTTCTTGTTAAGAGGGGTGAAAGTGGAAAAAATAGACATCAAGATTCTGCATATCCGCTTCTGAGGGCTCCCATCTATGCTACTCTGAAGAAATTCTGGATCTAGCCTTAACTCGCCCAGTTGAGAGATA…	533	MESWSYVSGERGFASEESVTASDVIARGKNGSMDWELKSPFYSSNMGSSSQDAIENMGFLDLGFQETMRKSLPNCSNSIRDALGSKLGGVRLFNPLTENSFWGEEDSSSKLSSSVVEYNCRDSALIDLKLGRFSDQRDAQKFSSTESSISAKRVRIGGLNSLTPYCQVHGCKKDLSSCKDYHKRHKVCEVHSKTPKVIVNGIEQRFCQQCSRFHLLAEFDDGKRSCRKRLAGHNERRRKPHVGIHSGRTGRLYQSYNGSRFNGTAVTTSSFIRQDVLPGSLPHQQKYDTNDWCRHIKLEEGADYSSQSAITVANGELHPKSPFPPYGFEKHCPPLYKNGVHAVSGNKFNGNSSRYLFQNTSQGGEDFTGFNSSLTVEALSGLSDSGRALSLLSSQSQTS…
PgSPL25-10	2408	GTGAAAACAGCATATTTCCAATATATATACAGAAGAGGTTTCAATTCGGCACCAAATAAATAATTTTTGATTAACAGCATCGCCAAATTAAGTAGCAGAAACATACAAAGAACAATATATTAATTACCTTTATATTTGGAATTAGTTGAACTTATGACCGGTATCTTATGAAAGAAGTTGCAGAGAAAATGCATCTAAGTAGACCAAGGACCAGATAAATTTGACTACAAAGTCTCAAGTCACCAATTACTAGGCTAAGAAAATGATAACTTCTTGTTAAGAGGGGTGAAAGTGGAAAAAATAGACATCAAGATTCTGCATATCCGCTTCTGAGGGCTCCCATCTATGCTACTCTGAAGAAATTCTGGATCTAGCCTTAACTCGCCCAGTTGAGAGATA…	533	MESWSYVSGERGFASEESVTASDVIARGKNGSMDWELKSPFYSSNMGSSSQDAIENMGFLDLGFQETMRKSLPNCSNSIRDALGSKLGGVRLFNPLTENSFWGEEDSSSKLSSSVVEYNCRDSALIDLKLGRFSDQRDAQKFSSTESSISAKRVRIGGLNSLTPYCQVHGCKKDLSSCKDYHKRHKVCEVHSKTPKVIVNGIEQRFCQQCSRFHLLAEFDDGKRSCRKRLAGHNERRRKPHVGIHSGRTGRLYQSYNGSRFNGTAVTTSSFIRQDVLPGSLPHQQKYDTNDWCRHIKLEEGADYSSQSAITVANGELHPKSPFPPYGFEKHCPPLYKNGVHAVSGNKFNGNSSRYLFQNTSQGGEDFTGFNSSLTVEALSGLSDSGRALSLLSSQSQTS…
PgSPL25-08	2606	GTGAAAACAGCATATTTCCAATATATATACAGAAGAGGTTTCAATTCGGCACCAAATAAATAATTTTTGATTAACAGCATCGCCAAATTAAGTAGCAGAAACATACAAAGAACAATATATTAATTACCTTTATATTTGGAATTAGTTGAACTTATGACCGGTATCTTATGAAAGAAGTTGCAGAGAAAATGCATCTAAGTAGACCAAGGACCAGATAAATTTGACTACAAAGTCTCAAGTCACCAATTACTAGGCTAAGAAAATGATAACTTCTTGTTAAGAGGGGTGAAAGTGGAAAAAATAGACATCAAGATTCTGCATATCCGCTTCTGAGGGCTCCCATCTATGCTACTCTGAAGAAATTCTGGATCTAGCCTTAACTCGCCCAGTTGAGAGATA…	537	MPCEMESWSYVSGERGFASEESVTASDVIARGKNGSMDWELKSPFYSSNGSSSQDAIENMGFLDLGFQETMRKSLPNCSNSIRDALGSKLGGVRLFNPLTENSFWGEEDSSSKLSSSVVEYNCRDSALIDLKLGRFSDQRDAQKFSSTESSISAKRVRIGGLNSLTPYCQVHGCKKDLSSCKDYHKRHKVCEVHSKTPKVIVNGIEQRFCQQCSRFHLLAEFDDGKRSCRKRLAGHNERRRKPHVGIHSGRTGRLYQSYNGSRFNGTAVTTSSFIRQDVLPGSLPHQQKYDTNDWCRHIKLEEGADYSSQSAITVANGELHPKSPFPPYGFEKHCPPLYKNGVHAVSGNKFNGNSSRYLFQNTSQGGEDFTGFNSSLTVEALSGLSDSGRALSLLSSQS…
PgSPL26-01	2025	CACCCATAATATATTAGTAATTGCTAAATGATGATGATGAACTAATGAGAATAGTCGCACACGGTAAAATATCAGACACATTCTGAAAATTGTAAAACAGTTGAAGCTCGTATAGCATTCAGCATACACCAATAGAAATGAGTCCTAGTTTAAGATGGGTTTAATATTTGAACATAACACAGAATATAAAGTAGCATTTCCTTGCACACGATCAACCCTGATGATGAGTTTAACTCAAGAGTGAGACGTCCACAAAACAATAGTTTGTCAATGGTTCACAAAATTATAATATTTCAAACTCAAAAAGTTATATCAAGTCGTCTAAATGAAGATAACCACAACAATCTTTTTCTACTGAAGCAGTTTTTGACTGATCAGCAGTAACATCGTCACTAGCCC…	469	MEWNAKWDWENIDIFSSKAIESPKKLQPTDWGIVEADIDAGSFNLSGDCGGSGSSTSDVCRVSSAKSSISASTDCSSKEGIKASNFTFDSFGGFPGDCSKKKELARAELSGTSPSLETSVGSGELLIGLKLGKRTYFENSTAGNNSKTSSFSVLPVSSAATTKKIRSPSQNSSTPRCQVEGCNLDLSAVKEYHRKHKVCESHSKSPKVVVGGLERRFCQQCSRFHSLSEFDEKKRSCRRRLSDHNARRRKPQQETIQFNSTSLSSSIYEGTQQMSFVLNNAPPPHTNPAGNSTWESTYGSKYTHAKGYLLKPEKAGVMDVQPHMLGTQLPLAISMPNHDSSRLLQCKGSTEAFSPGFKESMLSSNLDAAPDLHRALSLLSTNSWGSCEPESVNLNHSMN…
PgSPL26-10	2377	GAGAAAAGTCTGAAAATTGTAAAACAGTTCAGGCTCGTAGCACTCAGCAGACACCAATAGAAATGAGTCCCTAGTTTAAGATGGGTTTTAATATTTGAACACAACACAGAATATATACAGTAGCATTTCCTTGCACACTGATGATGAGTTAAACTTAAGAGACGTCCACAAAACAATAGTTTGTCAATGGTTCACAAAATTATAAGTTATATCAAGTCGTCTAAATGAAGATAACAACATCTGTGAACCACATCTTTTTCTACTGAAGCAGTTTTTGACTGATCAGCAATAGCATCATCACTAGCCCTGAAAAATTAAAATACTGGATCCATGTAGTTAGTGCAACAATATTTAGAAAAAAAGGCTGCTCAAATGGCAACTAGAATACATAAAAGCAAC…	469	MEWNAKWDWENIDIFSSKAIESPKKLQPTDWGIVEADIDAGSFNLSGDCGGSGSSTSDVCRVSSAKSSISASTDCSSKEGIKASNFTFDSFGGFPGDCSKKKELARAELSGTSPSLETSVGSGELLIGLKLGKRTYFENSTAGNNSKTSSFSVLPVSSAATTKKIRSPSQNSSTPRCQVEGCNLDLSAVKEYHRKHKVCESHSKSPKVVVGGLERRFCQQCSRFHSLSEFDEKKRSCRRRLSDHNARRRKPQQETIQFNSTSLSSSIYEGTQQMSFVLNNAPPPHTNPAGNSTWESTYGSKYTHAKGYLLKPEKAGVMDVQPHMLGTQLPLAISMPNHDSSRLLQCKGSTEAFSPGFKESMLSSNLDAAPDLHRALSLLSTNSWGSCEPESVNLNHSMN…
PgSPL26-11	1844	GAGAAAAGTCTGAAAATTGTAAAACAGTTCAGGCTCGTAGCACTCAGCAGACACCAATAGAAATGAGTCCCTAGTTTAAGATGGGTTTTAATATTTGAACACAACACAGAATATATACAGTAGCATTTCCTTGCACACTGATGATGAGTTAAACTTAAGAGACGTCCACAAAACAATAGTTTGTCAATGGTTCACAAAATTATAAGTTATATCAAGTCGTCTAAATGAAGATAACAACATCTGTGAACCACATCTTTTTCTACTGAAGCAGTTTTTGACTGATCAGCAATAGCATCATCACTAGCCCTGAAAAATTAAAATACTCGAGTTGCCAGGAAAAGTTGAATAAGTTCAAGCGCTTAGTTCAACGAATTGGAATAGAAACCAGAGTCAAATGGT…	469	MEWNAKWDWENIDIFSSKAIESPKKLQPTDWGIVEADIDAGSFNLSGDCGGSGSSTSDVCRVSSAKSSISASTDCSSKEGIKASNFTFDSFGGFPGDCSKKKELARAELSGTSPSLETSVGSGELLIGLKLGKRTYFENSTAGNNSKTSSFSVLPVSSAATTKKIRSPSQNSSTPRCQVEGCNLDLSAVKEYHRKHKVCESHSKSPKVVVGGLERRFCQQCSRFHSLSEFDEKKRSCRRRLSDHNARRRKPQQETIQFNSTSLSSSIYEGTQQMSFVLNNAPPPHTNPAGNSTWESTYGSKYTHAKGYLLKPEKAGVMDVQPHMLGTQLPLAISMPNHDSSRLLQCKGSTEAFSPGFKESMLSSNLDAAPDLHRALSLLSTNSWGSCEPESVNLNHSMN…
PgSPL26-12	1932	GAGAAAAGTCTGAAAATTGTAAAACAGTTCAGGCTCGTAGCACTCAGCAGACACCAATAGAAATGAGTCCCTAGTTTAAGATGGGTTTTAATATTTGAACACAACACAGAATATATACAGTAGCATTTCCTTGCACACTGATGATGAGTTAAACTTAAGAGACGTCCACAAAACAATAGTTTGTCAATGGTTCACAAAATTATAAGTTATATCAAGTCGTCTAAATGAAGATAACAACATCTGTGAACCACATCTTTTTCTACTGAAGCAGTTTTTGACTGATCAGCAATAGCATCATCACTAGCCCTGAAAAATTAAAATACTCGAGTTGCCAGGAAAAGTTGAATAAGTTCAAGCGCTTAGTTCAACGAATTGGAATAGAAACCAGAGTCAAATGGT…	469	MEWNAKWDWENIDIFSSKAIESPKKLQPTDWGIVEADIDAGSFNLSGDCGGSGSSTSDVCRVSSAKSSISASTDCSSKEGIKASNFTFDSFGGFPGDCSKKKELARAELSGTSPSLETSVGSGELLIGLKLGKRTYFENSTAGNNSKTSSFSVLPVSSAATTKKIRSPSQNSSTPRCQVEGCNLDLSAVKEYHRKHKVCESHSKSPKVVVGGLERRFCQQCSRFHSLSEFDEKKRSCRRRLSDHNARRRKPQQETIQFNSTSLSSSIYEGTQQMSFVLNNAPPPHTNPAGNSTWESTYGSKYTHAKGYLLKPEKAGVMDVQPHMLGTQLPLAISMPNHDSSRLLQCKGSTEAFSPGFKESMLSSNLDAAPDLHRALSLLSTNSWGSCEPESVNLNHSMN…
PgSPL26-13	2484	GAGAAAAGTCTGAAAATTGTAAAACAGTTCAGGCTCGTAGCACTCAGCAGACACCAATAGAAATGAGTCCCTAGTTTAAGATGGGTTTTAATATTTGAACACAACACAGAATATATACAGTAGCATTTCCTTGCACACTGATGATGAGTTAAACTTAAGAGACGTCCACAAAACAATAGTTTGTCAATGGTTCACAAAATTATAAGTTATATCAAGTCGTCTAAATGAAGATAACAACATCTGTGAACCACATCTTTTTCTACTGAAGCAGTTTTTGACTGATCAGCAATAGCATCATCACTAGCCCTCGAGTTGCCAGGAAAAGTTGAATAAGTTCAAGCGCTTAGTTCAACGAATTGGAATAGAAACCAGAGTCAAATGGTGATGTGAAGAGTTGAA…	469	MEWNAKWDWENIDIFSSKAIESPKKLQPTDWGIVEADIDAGSFNLSGDCGGSGSSTSDVCRVSSAKSSISASTDCSSKEGIKASNFTFDSFGGFPGDCSKKKELARAELSGTSPSLETSVGSGELLIGLKLGKRTYFENSTAGNNSKTSSFSVLPVSSAATTKKIRSPSQNSSTPRCQVEGCNLDLSAVKEYHRKHKVCESHSKSPKVVVGGLERRFCQQCSRFHSLSEFDEKKRSCRRRLSDHNARRRKPQQETIQFNSTSLSSSIYEGTQQMSFVLNNAPPPHTNPAGNSTWESTYGSKYTHAKGYLLKPEKAGVMDVQPHMLGTQLPLAISMPNHDSSRLLQCKGSTEAFSPGFKESMLSSNLDAAPDLHRALSLLSTNSWGSCEPESVNLNHSMN…
PgSPL26-16	2044	GAGAAAAGTCTGAAAATTGTAAAACAGTTCAGGCTCGTAGCACTCAGCAGACACCAATAGAAATGAGTCCCTAGTTTAAGATGGGTTTTAATATTTGAACACAACACAGAATATATACAGTAGCATTTCCTTGCACACTGATGATGAGTTAAACTTAAGAGACGTCCACAAAACAATAGTTTGTCAATGGTTCACAAAATTATAAGTTATATCAAGTCGTCTAAATGAAGATAACAACATCTGTGAACCACATCTTTTTCTACTGAAGCAGTTTTTGACTGATCAGCAATAGCATCATCACTAGCCCTGAAAAATTAAAATACTGGATCCATGTAGTTAGTGCAACAATATTTAGAAAAAAAGGCTGCTCAAATGGCAACTAGAATACATAAAAGCAAC…	469	MEWNAKWDWENIDIFSSKAIESPKKLQPTDWGIVEADIDAGSFNLSGDCGGSGSSTSDVCRVSSAKSSISASTDCSSKEGIKASNFTFDSFGGFPGDCSKKKELARAELSGTSPSLETSVGSGELLIGLKLGKRTYFENSTAGNNSKTSSFSVLPVSSAATTKKIRSPSQNSSTPRCQVEGCNLDLSAVKEYHRKHKVCESHSKSPKVVVGGLERRFCQQCSRFHSLSEFDEKKRSCRRRLSDHNARRRKPQQETIQFNSTSLSSSIYEGTQQMSFVLNNAPPPHTNPAGNSTWESTYGSKYTHAKGYLLKPEKAGVMDVQPHMLGTQLPLAISMPNHDSSRLLQCKGSTEAFSPGFKESMLSSNLDAAPDLHRALSLLSTNSWGSCEPESVNLNHSMN…
PgSPL26-17	2391	GAGAAAAGTCTGAAAATTGTAAAACAGTTCAGGCTCGTAGCACTCAGCAGACACCAATAGAAATGAGTCCCTAGTTTAAGATGGGTTTTAATATTTGAACACAACACAGAATATATACAGTAGCATTTCCTTGCACACTGATGATGAGTTAAACTTAAGAGACGTCCACAAAACAATAGTTTGTCAATGGTTCACAAAATTATAAGTTATATCAAGTCGTCTAAATGAAGATAACAACATCTGTGAACCACATCTTTTTCTACTGAAGCAGTTTTTGACTGATCAGCAATAGCATCATCACTAGCCCTGAAAAATTAAAATACTCGAGTTGCCAGGAAAAGTTGAATAAGTTCAAGCGCTTAGTTCAACGAATTGGAATAGAAACCAGAGTCAAATGGT…	469	MEWNAKWDWENIDIFSSKAIESPKKLQPTDWGIVEADIDAGSFNLSGDCGGSGSSTSDVCRVSSAKSSISASTDCSSKEGIKASNFTFDSFGGFPGDCSKKKELARAELSGTSPSLETSVGSGELLIGLKLGKRTYFENSTAGNNSKTSSFSVLPVSSAATTKKIRSPSQNSSTPRCQVEGCNLDLSAVKEYHRKHKVCESHSKSPKVVVGGLERRFCQQCSRFHSLSEFDEKKRSCRRRLSDHNARRRKPQQETIQFNSTSLSSSIYEGTQQMSFVLNNAPPPHTNPAGNSTWESTYGSKYTHAKGYLLKPEKAGVMDVQPHMLGTQLPLAISMPNHDSSRLLQCKGSTEAFSPGFKESMLSSNLDAAPDLHRALSLLSTNSWGSCEPESVNLNHSMN…
PgSPL26-18	2591	CACCCATAATATATTAGTAATTGCTAAATGATGATGATGAACTAATGAGAATAGTCGCACACGGTAAAATATCAGACACATTCTGAAAATTGTAAAACAGTTGAAGCTCGTATAGCATTCAGCATACACCAATAGAAATGAGTCCTAGTTTAAGATGGGTTTAATATTTGAACATAACACAGAATATAAAGTAGCATTTCCTTGCACACGATCAACCCTGATGATGAGTTTAACTCAAGAGTGAGACGTCCACAAAACAATAGTTTGTCAATGGTTCACAAAATTATAATATTTCAAACTCAAAAAGTTATATCAAGTCGTCTAAATGAAGATAACCACAACAATCTTTTTCTACTGAAGCAGTTTTTGACTGATCAGCAGTAACATCGTCACTAGCCC…	469	MEWNAKWDWENIDIFSSKAIESPKKLQPTDWGIVEADIDAGSFNLSGDCGGSGSSTSDVCRVSSAKSSISASTDCSSKEGIKASNFTFDSFGGFPGDCSKKKELARAELSGTSPSLETSVGSGELLIGLKLGKRTYFENSTAGNNSKTSSFSVLPVSSAATTKKIRSPSQNSSTPRCQVEGCNLDLSAVKEYHRKHKVCESHSKSPKVVVGGLERRFCQQCSRFHSLSEFDEKKRSCRRRLSDHNARRRKPQQETIQFNSTSLSSSIYEGTQQMSFVLNNAPPPHTNPAGNSTWESTYGSKYTHAKGYLLKPEKAGVMDVQPHMLGTQLPLAISMPNHDSSRLLQCKGSTEAFSPGFKESMLSSNLDAAPDLHRALSLLSTNSWGSCEPESVNLNHSMN…
PgSPL26-19	1860	GAGAAAAGTCTGAAAATTGTAAAACAGTTCAGGCTCGTAGCACTCAGCAGACACCAATAGAAATGAGTCCCTAGTTTAAGATGGGTTTTAATATTTGAACACAACACAGAATATATACAGTAGCATTTCCTTGCACACTGATGATGAGTTAAACTTAAGAGACGTCCACAAAACAATAGTTTGTCAATGGTTCACAAAATTATAAGTTATATCAAGTCGTCTAAATGAAGATAACAACATCTGTGAACCACATCTTTTTCTACTGAAGCAGTTTTTGACTGATCAGCAATAGCATCATCACTAGCCCTGAAAAATTAAAATACTGGATCCATGTAGTTAGTGCAACAATATTTAGAAAAAAAGGCTGCTCAAATGGCAACTAGAATACATAAAAGCAAC…	469	MEWNAKWDWENIDIFSSKAIESPKKLQPTDWGIVEADIDAGSFNLSGDCGGSGSSTSDVCRVSSAKSSISASTDCSSKEGIKASNFTFDSFGGFPGDCSKKKELARAELSGTSPSLETSVGSGELLIGLKLGKRTYFENSTAGNNSKTSSFSVLPVSSAATTKKIRSPSQNSSTPRCQVEGCNLDLSAVKEYHRKHKVCESHSKSPKVVVGGLERRFCQQCSRFHSLSEFDEKKRSCRRRLSDHNARRRKPQQETIQFNSTSLSSSIYEGTQQMSFVLNNAPPPHTNPAGNSTWESTYGSKYTHAKGYLLKPEKAGVMDVQPHMLGTQLPLAISMPNHDSSRLLQCKGSTEAFSPGFKESMLSSNLDAAPDLHRALSLLSTNSWGSCEPESVNLNHSMN…
PgSPL26-02	2288	CACCCATAATATATTAGTAATTGCTAAATGATGATGATGAACTAATGAGAATAGTCGCACACGGTAAAATATCAGACACATTCTGAAAATTGTAAAACAGTTGAAGCTCGTATAGCATTCAGCATACACCAATAGAAATGAGTCCTAGTTTAAGATGGGTTTAATATTTGAACATAACACAGAATATAAAGTAGCATTTCCTTGCACACGATCAACCCTGATGATGAGTTTAACTCAAGAGTGAGACGTCCACAAAACAATAGTTTGTCAATGGTTCACAAAATTATAATATTTCAAACTCAAAAAGTTATATCAAGTCGTCTAAATGAAGATAACCACAACAATCTTTTTCTACTGAAGCAGTTTTTGACTGATCAGCAGTAACATCGTCACTAGCCC…	469	MEWNAKWDWENIDIFSSKAIESPKKLQPTDWGIVEADIDAGSFNLSGDCGGSGSSTSDVCRVSSAKSSISASTDCSSKEGIKASNFTFDSFGGFPGDCSKKKELARAELSGTSPSLETSVGSGELLIGLKLGKRTYFENSTAGNNSKTSSFSVLPVSSAATTKKIRSPSQNSSTPRCQVEGCNLDLSAVKEYHRKHKVCESHSKSPKVVVGGLERRFCQQCSRFHSLSEFDEKKRSCRRRLSDHNARRRKPQQETIQFNSTSLSSSIYEGTQQMSFVLNNAPPPHTNPAGNSTWESTYGSKYTHAKGYLLKPEKAGVMDVQPHMLGTQLPLAISMPNHDSSRLLQCKGSTEAFSPGFKESMLSSNLDAAPDLHRALSLLSTNSWGSCEPESVNLNHSMN…
PgSPL26-20	2407	GAGAAAAGTCTGAAAATTGTAAAACAGTTCAGGCTCGTAGCACTCAGCAGACACCAATAGAAATGAGTCCCTAGTTTAAGATGGGTTTTAATATTTGAACACAACACAGAATATATACAGTAGCATTTCCTTGCACACTGATGATGAGTTAAACTTAAGAGACGTCCACAAAACAATAGTTTGTCAATGGTTCACAAAATTATAAGTTATATCAAGTCGTCTAAATGAAGATAACAACATCTGTGAACCACATCTTTTTCTACTGAAGCAGTTTTTGACTGATCAGCAATAGCATCATCACTAGCCCTGAAAAATTAAAATACTGGATCCATGTAGTTAGTGCAACAATATTTAGAAAAAAAGGCTGCTCAAATGGCAACTAGAATACATAAAAGCAAC…	469	MEWNAKWDWENIDIFSSKAIESPKKLQPTDWGIVEADIDAGSFNLSGDCGGSGSSTSDVCRVSSAKSSISASTDCSSKEGIKASNFTFDSFGGFPGDCSKKKELARAELSGTSPSLETSVGSGELLIGLKLGKRTYFENSTAGNNSKTSSFSVLPVSSAATTKKIRSPSQNSSTPRCQVEGCNLDLSAVKEYHRKHKVCESHSKSPKVVVGGLERRFCQQCSRFHSLSEFDEKKRSCRRRLSDHNARRRKPQQETIQFNSTSLSSSIYEGTQQMSFVLNNAPPPHTNPAGNSTWESTYGSKYTHAKGYLLKPEKAGVMDVQPHMLGTQLPLAISMPNHDSSRLLQCKGSTEAFSPGFKESMLSSNLDAAPDLHRALSLLSTNSWGSCEPESVNLNHSMN…
PgSPL26-21	1948	CACCCATAATATATTAGTAATTGCTAAATGATGATGATGAACTAATGAGAATAGTCGCACACGGTAAAATATCAGACACATTCTGAAAATTGTAAAACAGTTGAAGCTCGTATAGCATTCAGCATACACCAATAGAAATGAGTCCTAGTTTAAGATGGGTTTAATATTTGAACATAACACAGAATATAAAGTAGCATTTCCTTGCACACGATCAACCCTGATGATGAGTTTAACTCAAGAGTGAGACGTCCACAAAACAATAGTTTGTCAATGGTTCACAAAATTATAATATTTCAAACTCAAAAAGTTATATCAAGTCGTCTAAATGAAGATAACCACAACAATCTTTTTCTACTGAAGCAGTTTTTGACTGATCAGCAGTAACATCGTCACTAGCCC…	469	MEWNAKWDWENIDIFSSKAIESPKKLQPTDWGIVEADIDAGSFNLSGDCGGSGSSTSDVCRVSSAKSSISASTDCSSKEGIKASNFTFDSFGGFPGDCSKKKELARAELSGTSPSLETSVGSGELLIGLKLGKRTYFENSTAGNNSKTSSFSVLPVSSAATTKKIRSPSQNSSTPRCQVEGCNLDLSAVKEYHRKHKVCESHSKSPKVVVGGLERRFCQQCSRFHSLSEFDEKKRSCRRRLSDHNARRRKPQQETIQFNSTSLSSSIYEGTQQMSFVLNNAPPPHTNPAGNSTWESTYGSKYTHAKGYLLKPEKAGVMDVQPHMLGTQLPLAISMPNHDSSRLLQCKGSTEAFSPGFKESMLSSNLDAAPDLHRALSLLSTNSWGSCEPESVNLNHSMN…
PgSPL26-22	2177	CACCCATAATATATTAGTAATTGCTAAATGATGATGATGAACTAATGAGAATAGTCGCACACGGTAAAATATCAGACACATTCTGAAAATTGTAAAACAGTTGAAGCTCGTATAGCATTCAGCATACACCAATAGAAATGAGTCCTAGTTTAAGATGGGTTTAATATTTGAACATAACACAGAATATAAAGTAGCATTTCCTTGCACACGATCAACCCTGATGATGAGTTTAACTCAAGAGTGAGACGTCCACAAAACAATAGTTTGTCAATGGTTCACAAAATTATAATATTTCAAACTCAAAAAGTTATATCAAGTCGTCTAAATGAAGATAACCACAACAATCTTTTTCTACTGAAGCAGTTTTTGACTGATCAGCAGTAACATCGTCACTAGCCC…	469	MEWNAKWDWENIDIFSSKAIESPKKLQPTDWGIVEADIDAGSFNLSGDCGGSGSSTSDVCRVSSAKSSISASTDCSSKEGIKASNFTFDSFGGFPGDCSKKKELARAELSGTSPSLETSVGSGELLIGLKLGKRTYFENSTAGNNSKTSSFSVLPVSSAATTKKIRSPSQNSSTPRCQVEGCNLDLSAVKEYHRKHKVCESHSKSPKVVVGGLERRFCQQCSRFHSLSEFDEKKRSCRRRLSDHNARRRKPQQETIQFNSTSLSSSIYEGTQQMSFVLNNAPPPHTNPAGNSTWESTYGSKYTHAKGYLLKPEKAGVMDVQPHMLGTQLPLAISMPNHDSSRLLQCKGSTEAFSPGFKESMLSSNLDAAPDLHRALSLLSTNSWGSCEPESVNLNHSMN…
PgSPL26-03	1955	GAGAAAAGTCTGAAAATTGTAAAACAGTTCAGGCTCGTAGCACTCAGCAGACACCAATAGAAATGAGTCCCTAGTTTAAGATGGGTTTTAATATTTGAACACAACACAGAATATATACAGTAGCATTTCCTTGCACACTGATGATGAGTTAAACTTAAGAGACGTCCACAAAACAATAGTTTGTCAATGGTTCACAAAATTATAAGTTATATCAAGTCGTCTAAATGAAGATAACAACATCTGTGAACCACATCTTTTTCTACTGAAGCAGTTTTTGACTGATCAGCAATAGCATCATCACTAGCCCTCGAGTTGCCAGGAAAAGTTGAATAAGTTCAAGCGCTTAGTTCAACGAATTGGAATAGAAACCAGAGTCAAATGGTGATGTGAAGAGTTGAA…	469	MEWNAKWDWENIDIFSSKAIESPKKLQPTDWGIVEADIDAGSFNLSGDCGGSGSSTSDVCRVSSAKSSISASTDCSSKEGIKASNFTFDSFGGFPGDCSKKKELARAELSGTSPSLETSVGSGELLIGLKLGKRTYFENSTAGNNSKTSSFSVLPVSSAATTKKIRSPSQNSSTPRCQVEGCNLDLSAVKEYHRKHKVCESHSKSPKVVVGGLERRFCQQCSRFHSLSEFDEKKRSCRRRLSDHNARRRKPQQETIQFNSTSLSSSIYEGTQQMSFVLNNAPPPHTNPAGNSTWESTYGSKYTHAKGYLLKPEKAGVMDVQPHMLGTQLPLAISMPNHDSSRLLQCKGSTEAFSPGFKESMLSSNLDAAPDLHRALSLLSTNSWGSCEPESVNLNHSMN…
PgSPL26-04	2193	GAGAAAAGTCTGAAAATTGTAAAACAGTTCAGGCTCGTAGCACTCAGCAGACACCAATAGAAATGAGTCCCTAGTTTAAGATGGGTTTTAATATTTGAACACAACACAGAATATATACAGTAGCATTTCCTTGCACACTGATGATGAGTTAAACTTAAGAGACGTCCACAAAACAATAGTTTGTCAATGGTTCACAAAATTATAAGTTATATCAAGTCGTCTAAATGAAGATAACAACATCTGTGAACCACATCTTTTTCTACTGAAGCAGTTTTTGACTGATCAGCAATAGCATCATCACTAGCCCTCGAGTTGCCAGGAAAAGTTGAATAAGTTCAAGCGCTTAGTTCAACGAATTGGAATAGAAACCAGAGTCAAATGGTGATGTGAAGAGTTGAA…	469	MEWNAKWDWENIDIFSSKAIESPKKLQPTDWGIVEADIDAGSFNLSGDCGGSGSSTSDVCRVSSAKSSISASTDCSSKEGIKASNFTFDSFGGFPGDCSKKKELARAELSGTSPSLETSVGSGELLIGLKLGKRTYFENSTAGNNSKTSSFSVLPVSSAATTKKIRSPSQNSSTPRCQVEGCNLDLSAVKEYHRKHKVCESHSKSPKVVVGGLERRFCQQCSRFHSLSEFDEKKRSCRRRLSDHNARRRKPQQETIQFNSTSLSSSIYEGTQQMSFVLNNAPPPHTNPAGNSTWESTYGSKYTHAKGYLLKPEKAGVMDVQPHMLGTQLPLAISMPNHDSSRLLQCKGSTEAFSPGFKESMLSSNLDAAPDLHRALSLLSTNSWGSCEPESVNLNHSMN…
PgSPL26-05	2270	CACCCATAATATATTAGTAATTGCTAAATGATGATGATGAACTAATGAGAATAGTCGCACACGGTAAAATATCAGACACATTCTGAAAATTGTAAAACAGTTGAAGCTCGTATAGCATTCAGCATACACCAATAGAAATGAGTCCTAGTTTAAGATGGGTTTAATATTTGAACATAACACAGAATATAAAGTAGCATTTCCTTGCACACGATCAACCCTGATGATGAGTTTAACTCAAGAGTGAGACGTCCACAAAACAATAGTTTGTCAATGGTTCACAAAATTATAATATTTCAAACTCAAAAAGTTATATCAAGTCGTCTAAATGAAGATAACCACAACAATCTTTTTCTACTGAAGCAGTTTTTGACTGATCAGCAGTAACATCGTCACTAGCCC…	469	MEWNAKWDWENIDIFSSKAIESPKKLQPTDWGIVEADIDAGSFNLSGDCGGSGSSTSDVCRVSSAKSSISASTDCSSKEGIKASNFTFDSFGGFPGDCSKKKELARAELSGTSPSLETSVGSGELLIGLKLGKRTYFENSTAGNNSKTSSFSVLPVSSAATTKKIRSPSQNSSTPRCQVEGCNLDLSAVKEYHRKHKVCESHSKSPKVVVGGLERRFCQQCSRFHSLSEFDEKKRSCRRRLSDHNARRRKPQQETIQFNSTSLSSSIYEGTQQMSFVLNNAPPPHTNPAGNSTWESTYGSKYTHAKGYLLKPEKAGVMDVQPHMLGTQLPLAISMPNHDSSRLLQCKGSTEAFSPGFKESMLSSNLDAAPDLHRALSLLSTNSWGSCEPESVNLNHSMN…
PgSPL26-06	2043	CACCCATAATATATTAGTAATTGCTAAATGATGATGATGAACTAATGAGAATAGTCGCACACGGTAAAATATCAGACACATTCTGAAAATTGTAAAACAGTTGAAGCTCGTATAGCATTCAGCATACACCAATAGAAATGAGTCCTAGTTTAAGATGGGTTTAATATTTGAACATAACACAGAATATAAAGTAGCATTTCCTTGCACACGATCAACCCTGATGATGAGTTTAACTCAAGAGTGAGACGTCCACAAAACAATAGTTTGTCAATGGTTCACAAAATTATAATATTTCAAACTCAAAAAGTTATATCAAGTCGTCTAAATGAAGATAACCACAACAATCTTTTTCTACTGAAGCAGTTTTTGACTGATCAGCAGTAACATCGTCACTAGCCC…	469	MEWNAKWDWENIDIFSSKAIESPKKLQPTDWGIVEADIDAGSFNLSGDCGGSGSSTSDVCRVSSAKSSISASTDCSSKEGIKASNFTFDSFGGFPGDCSKKKELARAELSGTSPSLETSVGSGELLIGLKLGKRTYFENSTAGNNSKTSSFSVLPVSSAATTKKIRSPSQNSSTPRCQVEGCNLDLSAVKEYHRKHKVCESHSKSPKVVVGGLERRFCQQCSRFHSLSEFDEKKRSCRRRLSDHNARRRKPQQETIQFNSTSLSSSIYEGTQQMSFVLNNAPPPHTNPAGNSTWESTYGSKYTHAKGYLLKPEKAGVMDVQPHMLGTQLPLAISMPNHDSSRLLQCKGSTEAFSPGFKESMLSSNLDAAPDLHRALSLLSTNSWGSCEPESVNLNHSMN…
PgSPL26-07	2502	GAGAAAAGTCTGAAAATTGTAAAACAGTTCAGGCTCGTAGCACTCAGCAGACACCAATAGAAATGAGTCCCTAGTTTAAGATGGGTTTTAATATTTGAACACAACACAGAATATATACAGTAGCATTTCCTTGCACACTGATGATGAGTTAAACTTAAGAGACGTCCACAAAACAATAGTTTGTCAATGGTTCACAAAATTATAAGTTATATCAAGTCGTCTAAATGAAGATAACAACATCTGTGAACCACATCTTTTTCTACTGAAGCAGTTTTTGACTGATCAGCAATAGCATCATCACTAGCCCTCGAGTTGCCAGGAAAAGTTGAATAAGTTCAAGCGCTTAGTTCAACGAATTGGAATAGAAACCAGAGTCAAATGGTGATGTGAAGAGTTGAA…	469	MEWNAKWDWENIDIFSSKAIESPKKLQPTDWGIVEADIDAGSFNLSGDCGGSGSSTSDVCRVSSAKSSISASTDCSSKEGIKASNFTFDSFGGFPGDCSKKKELARAELSGTSPSLETSVGSGELLIGLKLGKRTYFENSTAGNNSKTSSFSVLPVSSAATTKKIRSPSQNSSTPRCQVEGCNLDLSAVKEYHRKHKVCESHSKSPKVVVGGLERRFCQQCSRFHSLSEFDEKKRSCRRRLSDHNARRRKPQQETIQFNSTSLSSSIYEGTQQMSFVLNNAPPPHTNPAGNSTWESTYGSKYTHAKGYLLKPEKAGVMDVQPHMLGTQLPLAISMPNHDSSRLLQCKGSTEAFSPGFKESMLSSNLDAAPDLHRALSLLSTNSWGSCEPESVNLNHSMN…
PgSPL26-08	1937	CACCCATAATATATTAGTAATTGCTAAATGATGATGATGAACTAATGAGAATAGTCGCACACGGTAAAATATCAGACACATTCTGAAAATTGTAAAACAGTTGAAGCTCGTATAGCATTCAGCATACACCAATAGAAATGAGTCCTAGTTTAAGATGGGTTTAATATTTGAACATAACACAGAATATAAAGTAGCATTTCCTTGCACACGATCAACCCTGATGATGAGTTTAACTCAAGAGTGAGACGTCCACAAAACAATAGTTTGTCAATGGTTCACAAAATTATAATATTTCAAACTCAAAAAGTTATATCAAGTCGTCTAAATGAAGATAACCACAACAATCTTTTTCTACTGAAGCAGTTTTTGACTGATCAGCAGTAACATCGTCACTAGCCC…	469	MEWNAKWDWENIDIFSSKAIESPKKLQPTDWGIVEADIDAGSFNLSGDCGGSGSSTSDVCRVSSAKSSISASTDCSSKEGIKASNFTFDSFGGFPGDCSKKKELARAELSGTSPSLETSVGSGELLIGLKLGKRTYFENSTAGNNSKTSSFSVLPVSSAATTKKIRSPSQNSSTPRCQVEGCNLDLSAVKEYHRKHKVCESHSKSPKVVVGGLERRFCQQCSRFHSLSEFDEKKRSCRRRLSDHNARRRKPQQETIQFNSTSLSSSIYEGTQQMSFVLNNAPPPHTNPAGNSTWESTYGSKYTHAKGYLLKPEKAGVMDVQPHMLGTQLPLAISMPNHDSSRLLQCKGSTEAFSPGFKESMLSSNLDAAPDLHRALSLLSTNSWGSCEPESVNLNHSMN…
PgSPL26-09	2132	GAGAAAAGTCTGAAAATTGTAAAACAGTTCAGGCTCGTAGCACTCAGCAGACACCAATAGAAATGAGTCCCTAGTTTAAGATGGGTTTTAATATTTGAACACAACACAGAATATATACAGTAGCATTTCCTTGCACACTGATGATGAGTTAAACTTAAGAGACGTCCACAAAACAATAGTTTGTCAATGGTTCACAAAATTATAAGTTATATCAAGTCGTCTAAATGAAGATAACAACATCTGTGAACCACATCTTTTTCTACTGAAGCAGTTTTTGACTGATCAGCAATAGCATCATCACTAGCCCTGAAAAATTAAAATACTCGAGTTGCCAGGAAAAGTTGAATAAGTTCAAGCGCTTAGTTCAACGAATTGGAATAGAAACCAGAGTCAAATGGT…	469	MEWNAKWDWENIDIFSSKAIESPKKLQPTDWGIVEADIDAGSFNLSGDCGGSGSSTSDVCRVSSAKSSISASTDCSSKEGIKASNFTFDSFGGFPGDCSKKKELARAELSGTSPSLETSVGSGELLIGLKLGKRTYFENSTAGNNSKTSSFSVLPVSSAATTKKIRSPSQNSSTPRCQVEGCNLDLSAVKEYHRKHKVCESHSKSPKVVVGGLERRFCQQCSRFHSLSEFDEKKRSCRRRLSDHNARRRKPQQETIQFNSTSLSSSIYEGTQQMSFVLNNAPPPHTNPAGNSTWESTYGSKYTHAKGYLLKPEKAGVMDVQPHMLGTQLPLAISMPNHDSSRLLQCKGSTEAFSPGFKESMLSSNLDAAPDLHRALSLLSTNSWGSCEPESVNLNHSMN…
PgSPL27-01	3029	GGCAGTTCGTGTCGCCACCTAACGCCACCAGCAAATCTACCCACCATCCGCTGACCCTAACAGCCGAACAGCAACACCCAACAGTTGCTTCCTTCTAACATCCCCAACCGTCACTTTCCCCCGCAAACCACAGCACCTCTATCTTTCTCTCTCCTCCGAGAATTAGGGATTTCTTTTCTTTAACTCCAAATAATGCACAACCCTTCACCACCGCTCCCGCCGCCGCCTGGTGGTTCAGACATGGACTCAATTTCCATCCAATTGTTCAACGATGAACTCTCCTCCTCAGCATCCCTCTGGGACTGGAATGATTTCCTCGACTTCGATCAATTGACCACCAATTCTCCTCCCGTCTCCGATCACCATCCTCCGCCGCAAACCGCCGTTCCTCCGAGCCAT…	795	MHNPSPPLPPPPGGSDMDSISIQLFNDELSSSASLWDWNDFLDFDQLTTNSPPVSDHHPPPQTAVPPSHPIAEPDGNINNSDKIRKRDPRMSCSNFLAGRIPCACPELDAKLVEEEEEEAGPGKKRARTVRRAPGASWCQVPGCGADISELKGYHRRHRVCLRCANASNVVVDGEIKRYCQQCGKFHIMSDFDEGKRSCRRKLERHNNRRRRKSTDSKGLIVKESQQALSVEDVGCDDEIGKDTVCSNSNSQAVEGEKLLDAEGHISLLCSVPGSKNIQSDSGASLAASGETQCDEEKEKCTQSTSYCDNKSAFFSACPTDRISFKLYDWNPAEFPRRLRHQIFQWLANMPVELEGYIRPGCTILTVFIAMPNLMWVKLSEDPLLYIRDLVAPGNMLSG…
PgSPL27-11	2821	GGCAGTTCGTGTCGCCACCTAACGCCACCAGCAAATCTACCCACCATCCGCTGACCCTAACAGCCGAACAGCAACACCCAACAGTTGCTTCCTTCTAACATCCCCAACCGTCACTTTCCCCCGCAAACCACAGCACCTCTATCTTTCTCTCTCCTCCGAGAATTAGGGATTTCTTTTCTTTAACTCCAAATAATGCACAACCCTTCACCACCGCTCCCGCCGCCGCCTGGTGGTTCAGACATGGACTCAATTTCCATCCAATTGTTCAACGATGAACTCTCCTCCTCAGCATCCCTCTGGGACTGGAATGATTTCCTCGACTTCGATCAATTGACCACCAATTCTCCTCCCGTCTCCGATCACCATCCTCCGCCGCAAACCGCCGTTCCTCCGAGCCAT…	446	MPVELEGYIRPGCTILTVFIAMPNLMWVKLSEDPLLYIRDLVAPGNMLSGRGTFYVYLNNMIFHVRKDGTSVVKVREGKRAPKLHYVHPTCFEVGKPMEFVVCGSNLLQPRFRFLVSFTGEYLTNDVCVTPLFNKTEEDAASSDHQLLKICVPHNESNISGPAFIEVENESGLSNFIPILIGDKEICSEMNIMRHKLDTFLYSKGLQFAANSFSCEVSASRQKYFSEFLLDVAWLVKEPALENKQQTLTSSQIQRFNCLFKFLIENEFSAILERVSYHVKIVMNNSSTCGVADMKLYQSNIDNVSGIISQKFEKKMNPVLHVRDLASKGDFFDQSSKIDVFPVVHVTNQDKVTEKIKSGALVASTSPDRSETAPLLNAEVVMNVNLLKDPRKASGHLFT…
PgSPL27-03	2879	ATCAGACTCGTCTCCCTCTCTTCCCAAAAATTAGGGTTCTCTTCAGCCCCAATTATGCAAAACCCTTCACCACCACCGACTGGGAATTCAGAATTGGACTTAATTTCAATGCAAATGCTGAACGATGAACCCTCCTCAACATTTCCCTGGGACTGGAATGATTTCCTCGACTTGGATATTCTTTCCCCCGTCGCCGATCACCCTCCTCCTCTAACCTCCGTCACTCCGGTTCTTCCAATTACTCAGCCTGATAGTAGTGTCAATAATTCGGATAAAGTGCGGAAACGGGACCCTAGGTTGACCTGTTCGAATTTTTTGGCGGGTCGGGTCCCATGTGCTTGTCCAGAGCTCGATGCGATACTTGCGGATGAAGAGGAGGAAGAGATAGGACCCGGGAAG…	447	MPVELEGYIRPGCTILTVFIAMPKLMWNKLFEDPRVNIHDLIVAPGNMLSGKGSFHVYLNNMIFRVMKDGTSVVKVLVGKQTPKLHYVHPTCFEVGKPMEFVVCGSNLLQPRFRFLVSFTGEYLTNDVCVTPLFNKTEEDAASSDHQLLKICVPHNESNISGPAFIEVENESGLSNFIPILIGDKEICSEMNIMRHKLDTFLYSKGLQFAANSFSCEVSASRQKYFSEFLLDVAWLVKEPALENKQQTLTSSQIQRFNCLFKFLIENEFSAILERVSYHVKIVMNNSSTCGVADMKLYQSNIDNVSGIISQKFEKKMNPVLHVRDLASKGDFFDQSSKIDVFPVVHVTNQDKVTEKIKSGALVASTSPDRSETAPLLNAEVVMNVNLLKDPRKASGHLF…
PgSPL27-04	2886	ATCAGACTCGTCTCCCTCTCTTCCCAAAAATTAGGGTTCTCTTCAGCCCCAATTATGCAAAACCCTTCACCACCACCGACTGGGAATTCAGAATTGGACTTAATTTCAATGCAAATGCTGAACGATGAACCCTCCTCAACATTTCCCTGGGACTGGAATGATTTCCTCGACTTGGATATTCTTTCCCCCGTCGCCGATCACCCTCCTCCTCTAACCTCCGTCACTCCGGTTCTTCCAATTACTCAGCCTGATAGTAGTGTCAATAATTCGGATAAAGTGCGGAAACGGGACCCTAGGTTGACCTGTTCGAATTTTTTGGCGGGTCGGGTCCCATGTGCTTGTCCAGAGCTCGATGCGATACTTGCGGATGAAGAGGAGGAAGAGATAGGACCCGGGAAG…	791	MQNPSPPPTGNSELDLISMQMLNDEPSSTFPWDWNDFLDLDILSPVADHPPPLTSVTPVLPITQPDSSVNNSDKVRKRDPRLTCSNFLAGRVPCACPELDAILADEEEEEIGPGKKRARAARAVSGFFMCQVPGCGADISELKGYHRRHRICLRCATASTVVLNGETKRYCQQCGKFHILSDFDEGKRSCRRKLEHHNIRRRRKSTNSKGFIEREPQQILLAEDDVCDDEIGKEVLYVTDTVCLNSQAAEGERLSDAEGHISILCSAPGSQNIKSDSGVSFGASGETKRDDQKEKCTQSPSYCDNKSAFTSACPTGRISFKLYDWNPAEFPRRLRHQIFQWLSSMPVELEGYIRPGCTILTVFIAMPKLMWNKLFEDPRVNIHDLIVAPGNMLSGKGSF…
PgSPL27-06	2864	ATCAGACTCGTCTCCCTCTCTTCCCAAAAATTAGGGTTCTCTTCAGCCCCAATTATGCAAAACCCTTCACCACCACCGACTGGGAATTCAGAATTGGACTTAATTTCAATGCAAATGCTGAACGATGAACCCTCCTCAACATTTCCCTGGGACTGGAATGATTTCCTCGACTTGGATATTCTTTCCCCCGTCGCCGATCACCCTCCTCCTCTAACCTCCGTCACTCCGGTTCTTCCAATTACTCAGCCTGATAGTAGTGTCAATAATTCGGATAAAGTGCGGAAACGGGACCCTAGGTTGACCTGTTCGAATTTTTTGGCGGGTCGGGTCCCATGTGCTTGTCCAGAGCTCGATGCGATACTTGCGGATGAAGAGGAGGAAGAGATAGGACCCGGGAAG…	446	MPVELEGYIRPGCTILTVFIAMPNLMWVKLSEDPLLYIRDLVAPGNMLSGRGTFYVYLNNMIFHVRKDGTSVVKVREGKRAPKLHYVHPTCFEVGKPMEFVVCGSNLLQPRFRFLVSFTGEYLTNDVCVTPLFNKTEEDAASSDHQLLKICVPHNESNISGPAFIEVENESGLSNFIPILIGDKEICSEMNIMRHKLDTFLYSKGLQFAANSFSCEVSASRQKYFSEFLLDVAWLVKEPALENKQQTLTSSQIQRFNCLFKFLIENEFSAILERVSYHVKIVMNNSSTCGVADMKLYQSNIDNVSGIISQKFEKKMNPVLHVRDLASKGDFFDQSSKIDVFPVVHVTNQDKVTEKIKSGALVASTSPDRSETAPLLNAEVVMNVNLLKDPRKASGHLFT…
PgSPL27-07	2828	ATCAGACTCGTCTCCCTCTCTTCCCAAAAATTAGGGTTCTCTTCAGCCCCAATTATGCAAAACCCTTCACCACCACCGACTGGGAATTCAGAATTGGACTTAATTTCAATGCAAATGCTGAACGATGAACCCTCCTCAACATTTCCCTGGGACTGGAATGATTTCCTCGACTTGGATATTCTTTCCCCCGTCGCCGATCACCCTCCTCCTCTAACCTCCGTCACTCCGGTTCTTCCAATTACTCAGCCTGATAGTAGTGTCAATAATTCGGATAAAGTGCGGAAACGGGACCCTAGGTTGACCTGTTCGAATTTTTTGGCGGGTCGGGTCCCATGTGCTTGTCCAGAGCTCGATGCGATACTTGCGGATGAAGAGGAGGAAGAGATAGGACCCGGGAAG…	786	MQNPSPPPTGNSELDLISMQMLNDEPSSTFPWDWNDFLDLDILSPVADHPPPLTSVTPVLPITQPDSSVNNSDKVRKRDPRLTCSNFLAGRVPCACPELDAILADEEEEEIGPGKKRARAARAVSGFFMCQVPGCGADISELKGYHRRHRICLRCATASTVVLNGETKRYCQQCGKFHILSDFDEGKRSCRRKLEHHNIRRRRKSTNSKGFIEREPQQILLAEDDVCDDEIGKDTVCSNSNSQAVEGEKLLDAEGHISLLCSVPGSKNIQSDSGASLAASGETQCDEEKEKCTQSTSYCDNKSAFFSACPTDRISFKLYDWNPAEFPRRLRHQIFQWLANMPVELEGYIRPGCTILTVFIAMPNLMWVKLSEDPLLYIRDLVAPGNMLSGRGTFYVYLN…
PgSPL27-08	2806	ATCAGACTCGTCTCCCTCTCTTCCCAAAAATTAGGGTTCTCTTCAGCCCCAATTATGCAAAACCCTTCACCACCACCGACTGGGAATTCAGAATTGGACTTAATTTCAATGCAAATGCTGAACGATGAACCCTCCTCAACATTTCCCTGGGACTGGAATGATTTCCTCGACTTGGATATTCTTTCCCCCGTCGCCGATCACCCTCCTCCTCTAACCTCCGTCACTCCGGTTCTTCCAATTACTCAGCCTGATAGTAGTGTCAATAATTCGGATAAAGTGCGGAAACGGGACCCTAGGTTGACCTGTTCGAATTTTTTGGCGGGTCGGGTCCCATGTGCTTGTCCAGAGCTCGATGCGATACTTGCGGATGAAGAGGAGGAAGAGATAGGACCCGGGAAG…	446	MPVELEGYIRPGCTILTVFIAMPNLMWVKLSEDPLLYIRDLVAPGNMLSGRGTFYVYLNNMIFHVRKDGTSVVKVREGKRAPKLHYVHPTCFEVGKPMEFVVCGSNLLQPRFRFLVSFTGEYLTNDVCVTPLFNKTEEDAASSDHQLLKICVPHNESNISGPAFIEVENESGLSNFIPILIGDKEICSEMNIMRHKLDTFLYSKGLQFAANSFSCEVSASRQKYFSEFLLDVAWLVKEPALENKQQTLTSSQIQRFNCLFKFLIENEFSAILERVSYHVKIVMNNSSTCGVADMKLYQSNIDNVSGIISQKFEKKMNPVLHVRDLASKGDFFDQSSKIDVFPVVHVTNQDKVTEKIKSGALVASTSPDRSETAPLLNAEVVMNVNLLKDPRKASGHLFT…
PgSPL27-09	3051	ATCAGACTCGTCTCCCTCTCTTCCCAAAAATTAGGGTTCTCTTCAGCCCCAATTATGCAAAACCCTTCACCACCACCGACTGGGAATTCAGAATTGGACTTAATTTCAATGCAAATGCTGAACGATGAACCCTCCTCAACATTTCCCTGGGACTGGAATGATTTCCTCGACTTGGATATTCTTTCCCCCGTCGCCGATCACCCTCCTCCTCTAACCTCCGTCACTCCGGTTCTTCCAATTACTCAGCCTGATAGTAGTGTCAATAATTCGGATAAAGTGCGGAAACGGGACCCTAGGTTGACCTGTTCGAATTTTTTGGCGGGTCGGGTCCCATGTGCTTGTCCAGAGCTCGATGCGATACTTGCGGATGAAGAGGAGGAAGAGATAGGACCCGGGAAG…	446	MPVELEGYIRPGCTILTVFIAMPNLMWVKLSEDPLLYIRDLVAPGNMLSGRGTFYVYLNNMIFHVRKDGTSVVKVREGKRAPKLHYVHPTCFEVGKPMEFVVCGSNLLQPRFRFLVSFTGEYLTNDVCVTPLFNKTEEDAASSDHQLLKICVPHNESNISGPAFIEVENESGLSNFIPILIGDKEICSEMNIMRHKLDTFLYSKGLQFAANSFSCEVSASRQKYFSEFLLDVAWLVKEPALENKQQTLTSSQIQRFNCLFKFLIENEFSAILERVSYHVKIVMNNSSTCGVADMKLYQSNIDNVSGIISQKFEKKMNPVLHVRDLASKGDFFDQSSKIDVFPVVHVTNQDKVTEKIKSGALVASTSPDRSETAPLLNAEVVMNVNLLKDPRKASGHLFT…
PgSPL28-11	467	AAGCCTACGCCTACAGCTTCGCTTTCCCTCGTCAAACTCTGAAAGAGGGTGAAACCTGCTGCACTGTTGACAAAACCTCTGCATCTGCTTCCCCACTAAGGCCTTAGTGGTCGACGCCGGTGCTGTTGGTGACGATGAGGCCAAGCGACGGGAGGCGGCGGAGGATAAGCAACCATGAATCAACAGCGTGATCGCAGGGCGGGTGACGATACTGTGTGCGCCGCTGCCGGAGCTCCAGTTCCTCTACGGCCTCCCTCAACCGATCCTCAGCTTCCCGAAGGGTCTCCAAGGCGGCGCCGTCGGCGGCCTCGAGCGGAGACGGGGCAGATGAGAAGTTGGGGGGTTCAGAGAGAGATCTCTGCATCTGCAGTGCTATCAAGTGAAGAAGAGATGAAGACA…	110	MNQQRDRRAGDDTVCAAAGAPVPLRPPSTDPQLPEGSPRRRRRRPRAETGQMRSWGVQREISASAVLSSEEEMKTRLNLIKKGTEEEEVLKGLEREKGELGGLERESEILK
PgSPL28-13	614	AAGCCTACGCCTACAGCTTCGCTTTCCCTCGTCAAACTCTGAAAGAGGGTGAAACCTGCTGCACTGTTGACAAAACCTCTGCATCTGCTTCCCCACTAAGGCCTTAGTGGTCGACGCCGGTGCTGTTGGTGACGATGAGGCCAAGCGACGGGAGGCGGCGAAGGAGATCGGCGATGACGCGAGAAAGAACCTTACAATCAACATAAAACCCATCAAAACAATCAATATATAATCGAAAAGATAAGCAACCATGAATCAACAGCGTGATCGCAGGGCGGGTGACGATGCCGTGTGCGCCGCTGCCGGAGCTCCAGTTCCTCTACGGCCTCCCTCAACCGATCCTCAGCTTCCCGAAGGCGGGTCTCCAAGGCGGCGCCGTCGGCGGCCTCGAGCGGAGAC…	83	MVAYLFDYILIVLMGFMLIVRFFLASSPISFAASRRLASSSPTAPASTTKALVGKQMQRFCQQCSRFHPLSEFDEGKRSCRRRL
PgSPL28-18	509	AGTTTTGGGAGTCACCACTACCGTCTGACCTTGCTACACCATTCCTCTGATTATCAAGAGAGGCCACATCATCATCTAGCTCAACAGCCCGCCCGAAAGCGCATCCATTATCTTCATCCCTAGAGGACTCAAATGGAGGGATTAACTCTTCATTTAAATCAGGTACTGAAGCAACATTTAAATCAAGCTCACGTGACACAGATTGCAACTGATCTTCTTGTATGCATTCAGGCTTAACCTCTTTGCCAACCCCACAGCATTTTCCTATACTAACACCACAAAACCCATCGAGACAACCCCGCTCTTGAGCCCAAGCGAGTCGCAGGATCTTCCCAAGATCACGGACTTTGAATCCAGAATCAGATTCAACATCTGCTGCAGTCTTGTGCTCTGTGTTGG…	247	MCQVDNCKEDLSTAKDYHRRHKVCEVHSKATKALVGKQMQRFCQQCSRSQKRVMISNLLPCTKYSFRIVSYTEAGDLGHSEAKCFTKSVEIIQKNPNSVAVNHKMENCQVGGSSIANTEHKTAADVESDSGFKVRDLGKILRLAWAQERGCLDGFCGVSIGKCCGVGKEVKPECIQEDQLQSVSRELDLNVASVPDLNEELIPPFESSRDEDNGCAFGRAVELDDDVASLDNQRNGVARSDGSGDSQN
PgSPL28-19	480	AAGCCTACGCCTACAGCTTCGCTTTCCCTCGTCAAACTCTGAAAGAGGGTGAAACCTGCTGCACTGTTGACAAAACCTCTGCATCTGCTTCCCCACTAAGGCCTTAGTGGTCGACGCCGGTGCTGTTGGTGACGATGAGGCCAAGCGACGGGAGGCGGCGATGACGCGAGAAAGAACCTTACAATCAACATAAAACCCATCAAAACAATCAATATATAATCGAAAAGATAAGCAACCATGAATCAACAGCGTGATCGCAGGGCGGGTGACGATGCCGTGTGCGCCGCTGCCGGAGCTCCAGTTCCTCTACGGCCTCCCTCAACCGATCCTCAGCTTCCCGAAGGCGGGTCTCCAAGGCGGCGCCGTCGGCGGCCTCGAGCGGAGACGGGGCAGATGAGA…	120	MNQQRDRRAGDDAVCAAAGAPVPLRPPSTDPQLPEGGSPRRRRRRPRAETGQMRSWGVQREISASAVLSSEEEMKTRLNLIKKGTEEEEVLKGLEREKGELGGLERESEILKPLGFGFAN
PgSPL28-20	1085	GTGATCTTGAGCAAAGCTCTATATAGAACAGTAGAGTATGCTGCACCATTCCTCTGATTATCAAGAGAGGCCACATCATCATCTAGCTCAACAGCCCGCCCGAAAGCGCATCCATTATCTTCATCCCTAGAGGACTCAAATGGAGGGATTAACTCTTCATTTAAATCAGGTACTGAAGCAACATTTAAATCAAGCTCACGTGACACAGATTGCAACTGATCTTCTTGTATGCATTCAGGCTTAACCTCTTTGCCAACCCCACAGCATTTTCCTATACTAACACCACAAAACCCATCGAGACAACCCCGCTCTTGAGCCCAAGCGAGTCGCAGGATCTTCCCAAGATCACGGACTTTGAATCCAGAATCAGATTCAACATCTGCTGCAGTCTTGTGCTCT…	249	MCQVDNCKEDLSTAKDYHRRHKVCEVHSKATKALVGKQMQRFCQQCSRSQKRVMISNLLPCTKYSFRIVSYTEAGDLGHSEAKCFTKSVEIIQKNPNSVAVNHKMENCQVGGSSIANTEHKTAADVESDSGFKVRDLGKILRLAWAQERGCLDGFCGVSIGKCCGVGKEVKPECIQEDQLQSVSRELDLNVASVPDLNEELIPPFESSRDEDNGCAFGRAVELDDDVASLDNQRNGAAYSTVLYRALLKI
PgSPL28-27	680	AAGCCTACGCCTACAGCTTCGCTTTCCCTCGTCAAACTCTGAAAGAGGGTGAAACCTGCTGCACTGTTGACAAAACCTCTGCATCTGCTTCCCCACTAAGGCCTTAGTGGTCGACGCCGGTGCTGTTGGTGACGATGAGGCCAAGCGACGGGAGGCGGCGAAGGAGATCGGCGATGACGCGAGAAAGAACCTTACAATCAACATAAAACCCATCAAAACAATCAATATATAATCGAAAAGATAAGCAACCATGAATCAACAGCGTGATCGCAGGGCGGGTGACGATGCCGTGTGCGCCGCTGCCGGAGCTCCAGTTCCTCTACGGCCTCCCTCAACCGATCCTCAGCTTCCCGAAGGCGGGTCTCCAAGGCGGCGCCGTCGGCGGCCTCGAGCGGAGAC…	120	MVAYLFDYILIVLMGFMLIVRFFLASSPISFAASRRLASSSPTAPASTTKALVGKQMQRFCQQCSRFHPLSEFDEGKRSCRRRL
PgSPL28-28	1092	GGGCGGGTGATTCCATTTAGATTCTTCTGCTGCACTGTTGACAAAACCTCTGCATCTGCTTCCCCACTAAGGCCTTAGTGGCTTTACTATGGACTTCACACACCTTGTGCCGCCTATGATAGTCTTTCGCAGTTGATAGATCCTCCTTGCAATTATCTACTTGACACATGGGATAGTTTCCACCACCAGGAGATCCAGATCTTACTCTCTTGTTTGGCCTTGACACAGGCTCCTCAACAGAATTTACACGGCCTCCACCGAGCTGCAGAAGGAGGCTTTCGTCGTCTTCCCCCACATGATTCTTCCTTAAAATCCCTGAAATTGCTGCACCAGTTTCATCATCTCTGCTCCTTTGTGTCTCAGATTGAACAGATGTCGAAGTTCCCGCACCTAGTACAT…	50	MCQVDNCKEDLSTAKDYHRRHKVCEVHSKATKALVGKQMQRFCQQCSRRI
PgSPL28-03	693	AAGCCTACGCCTACAGCTTCGCTTTCCCTCGTCAAACTCTGAAAGAGGGTGAAACCTGCTGCACTGTTGACAAAACCTCTGCATCTGCTTCCCCACTAAGGCCTTAGTGGTCGACGCCGGTGCTGTTGGTGACGATGAGGCCAAGCGACGGGAGGCGGCGATGACGCGAGAAAGAACCTTACAATCAACATAAAACCCATCAAAACAATCAATATATAATCGAAAAGATAAGCAACCATGAATCAACAGCGTGATCGCAGGGCGGGTGACGATGCCGTGTGCGCCGCTGCCGGAGCTCCAGTTCCTCTACGGCCTCCCTCAACCGATCCTCAGCTTCCCGAAGGCGGGTCTCCAAGGCGGCGCCGTCGGCGGCCTCGAGCGGAGACGGGGCAGATGAGA…	72	MTSLPEPPNFSSAPSPLEAADGAALETRLREAEDRLREAVEELELRQRRTRHRHPPCDHAVDSWLLIFSIIY
PgSPL28-30	509	AAGCCTACGCCTACAGCTTCGCTTTCCCTCGTCAAACTCTGAAAGAGGGTGAAACCTGCTGCACTGTTGACAAAACCTCTGCATCTGCTTCCCCACTAAGGCCTTAGTGGTCGACGCCGGTGCTGTTGGTGACGATGAGGCCAAGCGACGGGAGGCGGCGATGACGCGAGAAAGAACCTTACAATCAACATAAAACCCATCAAAACAATCAATATATAATCGAAAAGATAAGCAACCATGAATCAACAGCGTGATCGCAGGGCGGGTGACGATGCCGTGTGCGCCGCTGCCGGAGCTCCAGTTCCTCTACGGCCTCCCTCAACCGATCCTCAGCTTCCCGAAGGCGGGTCTCCAAGGCGGCGCCGTCGGCGGCCTCGAGCGGAGACGGGGCAGATGAGA…	111	MNQQRDRRAGDDAVCAAAGAPVPLRPPSTDPQLPEGGSPRRRRRRPRAETGQMRSWGVQREISASAVLSSEEEMKTRLNLIKKGTEEEEVLKGLEREKGELGGLERESEILK
PgSPL28-35	575	AAGCCTACGCCTACAGCTTCGCTTTCCCTCGTCAAACTCTGAAAGAGGGTGAAACCTGCTGCACTGTTGACAAAACCTCTGCATCTGCTTCCCCACTAAGGCCTTAGTGGCTTTACTATGGACTTCACACACCTTGTGCCGCCTATGATAGTCTTTCGCAGTTGATAGATCCTCCTTGCAATTATCTACTTGACACATGGGATAGTTTCCACCACCAGGAGATCCAGATCTTACTCTCTTGTTTGGCCTTGACACAGGCTCCTCAACAGAATTTACACGGCCTCCACCGAGCTGCAGAAGGAGGCTTTCGTCGTCTTCCCCCACATGATTCTTCCTTAAAATCCCTGAAATTGCTGCACCAGTTTCATCATCTCTGCTCCTTTGTGTCTCAGATTGAAC…	65	MCQVDNCKEDLSTAKDYHRRHKVCEVHSKATKALVGKQMQRFCQQCSRFHPLSEFDEGKRSCRRRL
PgSPL28-38	538	AAGCCTACGCCTACAGCTTCGCTTTCCCTCGTCAAACTCTGAAAGAGGGTGAAACCTGCTGCACTGTTGACAAAACCTCTGCATCTGCTTCCCCACTAAGGCCTTAGTGGTCGACGCCGGTGCTGTTGGTGACGATGAGGCCAAGCGACGGGAGGCGGCGAAGGAGATCGGCGATGACGCGAGAAAGAACCTTACAATCAACATAAAACCCATCAAAACAATCAATATATAATCGAAAAGATAAGCAACCATGAATCAACAGCGTGATCGCAGGGCGGGTGACGATGCCGTGTGCGCCGCTGCCGGAGCTCCAGTTCCTCTACGGCCTCCCTCAACCGATCCTCAGCTTCCCGAAGGCGGGTCTCCAAGGCGGCGCCGTCGGCGGCCTCGAGCGGAGAC…	111	MVAYLFDYILIVLMGFMLIVRFFLASSPISFAASRRLASSSPTAPASTTKALVGKQMQRFCQQCSRFHPLSEFDEGKRSCRRRL
PgSPL28-06	588	AAGCCTACGCCTACAGCTTCGCTTTCCCTCGTCAAACTCTGAAAGAGGGTGAAACCTGCTGCACTGTTGACAAAACCTCTGCATCTGCTTCCCCACTAAGGCCTTAGTGGTCGACGCCGGTGCTGTTGGTGACGATGAGGCCAAGCGACGGGAGGCGGCGGAGGATAAGCAACCATGAATCAACAGCGTGATCGCAGGGCGGGTGACGATACTGTGTGCGCCGCTGCCGGAGCTCCAGTTCCTCTACGGCCTCCCTCAACCGATCCTCAGCTTCCCGAAGGGTCTCCAAGGCGGCGCCGTCGGCGGCCTCGAGCGGAGACGGGGCAGATGAGAAGTTGGGGGGTTCAGAGAGAGATCTCTGCATCTGCAGTGCTATCAAGTGAAGAAGAGATGAAGACA…	119	MNQQRDRRAGDDTVCAAAGAPVPLRPPSTDPQLPEGSPRRRRRRPRAETGQMRSWGVQREISASAVLSSEEEMKTRLNLIKKGTEEEEVLKGLEREKGELGGLERESEILKPLGFGFAN
PgSPL29	3288	GCTGCAGAGGTTCTGTCAGCAGTGCAGCAGGTTTCATCCTCTTTCAGAGTTTGATGAGGGGAAGCGAAGCTGTAGGCGTAGGCTTGCTGGGCACAATAGGCGAAGGAGGAAAACTCAGCCAGATGATGCAACTTCGAGCTTGTTACCCCCGGGAAATCGTGATAACATTGGCAGTGGAGATATGGATATTGTCAATCTACTAACAATTTTATCTCGTGCACAAGGGAACATTGAAGATGGTAGCACTAATTGCTCATCAATACCTAATAAGGATCAACTCATTCAGATTCTTCAGAAGATCAATTCATTACCTTTGCCGGCGGACATTGCTATGAAATTACCTCTTGCAGGAGGCTCCAATAATTTTTTTTGTGACCAAGCACAAAATCAAAATAAATT…	828	MDIVNLLTILSRAQGNIEDGSTNCSSIPNKDQLIQILQKINSLPLPADIAMKLPLAGGSNNFFCDQAQNQNKFNGNNSPSSTLDLLAVLSRTSAGPSPDGLAIMSQRSSHGSDTEKTNSAYINHATCLNMQSRPHIEFPSAGERSSTSYQSPMEDSDCQIQETCANLPLQLFNSSPENDNPPKLASSRKYFSSDSSNPIEERSPSSSPPLVQKLFPTQTSREVVKPESVSTSGEVTGNVKSSRTQGCFASLDLFGGSNIGFDKGSFQSFPYQAGYTSSSGSDHSPSSLNSDAQDRSGRILFKLFEKDPSQLPGTLRTQIYNWLSQSPSEMESYIRPGCVVLSIYISMSSSAWEQLETNLLQNVSSLVQDSDNQFWRNGRFLVHTGRQLASYLDGKVHLH…
PgSPL30-01	1106	CTTAATTCTTATTTATCTTCTCAATATGATTTAGGAATGCCCCTACCTTAATTTATACTATATTTTATTGTATAGATTTTCAGGTTGCAATTCAAGTTGCACACATATTTTTTGAAGAAAAAATGCTTCAGCAATTCAACAGTTGGTGAAACACAATAGCAAGGGTCCGAGGAGGGAGAGAGAGAGAAAGATGAGTGGAGTAGCATCGTATCTGACGAAGAGGGCAGCGCAGAAGGAAAGAGTGAGAATTCTGTATCGAAGAGCTCTCAAAGACACTCTTAATTGGGCTGTCCATCGCCATCTCTTCTATCCAGATGCCGATGCTTTGCGAGACAAGTTTGAGGCCAACAAACACGTGTATTGTTGTAAATAACCTTACAAAAAGGTGTGTGATTTGCA…	157	MTQKRVFVDGDHGSILWSPPVTQANILSPTKHSIPTKANDLDPTVGRKKLHNIDLNNVYDDSEECMENLESSDAPVNVATGSPGCPLWIHEDSHKSSSPQASENSGSTSTKSPSSSNVEAQSRTDRIVFKLFGKDPSEFPRLAKSDSGLVKAQSYGY
PgSPL30-10	878	CTTAATTCTTATTTATCTTCTCAATATGATTTAGGAATGCCCCTACCTTAATTTATACTATATTTTATTGTATAGATTTTCAGGTTGCAATTCAAGTTGCACACATATTTTTTGAAGAAAAAATGCTTCAGCAATTCAACAGTTGGTGAAACACAATAGCAAGGGTCCGAGGAGGGAGAGAGAGAGAAAGATGAGTGGAGTAGCATCGTATCTGACGAAGAGGGCAGCGCAGAAGGAAAGAGTGAGAATTCTGTATCGAAGAGCTCTCAAAGACACTCTTAATTGGGCTGTCCATCGCCATCTCTTCTATCCAGATGCCGATGCTTTGCGAGACAAGTTTGAGGCCAACAAACACGTGTATTGTTGTAAATAACCTTACAAAAAGGTGTGTGATTTGCA…	113	MKPATLLTEPLHYIFDQCSNSLGMQITHLFVRLFTTIHVFVGLKLVSQSIGIWIEEMAMDSPIKSVFESSSIQNSHSFLLRCPLRQIRCYSTHLSLSLPPRTLAIVFHQLLNC
PgSPL30-12	695	CTTAATTCTTATTTATCTTCTCAATATGATTTAGGAATGCCCCTACCTTAATTTATACTATATTTTATTGTATAGATTTTCAGGTTGCAATTCAAGTTGCACACATATTTTTTGAAGAAAAAATGCTTCAGCAATTCAACAGTTGGTGAAACACAATAGCAAGGGTCCGAGGAGGGAGAGAGAGAGAAAGATGAGTGGAGTAGCATCGTATCTGACGAAGAGGGCAGCGCAGAAGGAAAGAGTGAGAATTCTGTATCGAAGAGCTCTCAAAGACACTCTTAATTGGGCTGTCCATCGCCATCTCTTCTATCCAGATGCCGATGCTTTGCGAGACAAGTTTGAGGCCAACAAACACGTGTATTGTTGTAAATAACCTTACAAAAAGGTGTGTGATTTGCA…	104	MTQKRVFVDGDHGSILWSPPVTQANILSPTKHSIPTKANDLDPTVGRKKLHNIDLNNVYDDSEECMENLESSDAPVNVATGSHGCPGSTSTKSPSSSNVEAQSRT
PgSPL30-02	1631	CTTAATTCTTATTTATCTTCTCAATATGATTTAGGAATGCCCCTACCTTAATTTATACTATATTTTATTGTATAGATTTTCAGGTTGCAATTCAAGTTGCACACATATTTTTTGAAGAAAAAATGCTTCAGCAATTCAACAGTTGGTGAAACACAATAGCAAGGGTCCGAGGAGGGAGAGAGAGAGAAAGATGAGTGGAGTAGCATCGTATCTGACGAAGAGGGCAGCGCAGAAGGAAAGAGTGAGAATTCTGTATCGAAGAGCTCTCAAAGACACTCTTAATTGGGCTGTCCATCGCCATCTCTTCTATCCAGATGCCGATGCTTTGCGAGACAAGTTTGAGGCCAACAAACACGTGTATTGTTGTAAATAACCTTACAAAAAGGTGTGTGATTTGCA…	113	MKPATLLTEPLHYIFDQCSNSLGMQITHLFVRLFTTIHVFVGLKLVSQSIGIWIEEMAMDSPIKSVFESSSIQNSHSFLLRCPLRQIRCYSTHLSLSLPPRTLAIVFHQLLNC
PgSPL30-03	1414	CTTAATTCTTATTTATCTTCTCAATATGATTTAGGAATGCCCCTACCTTAATTTATACTATATTTTATTGTATAGATTTTCAGGTTGCAATTCAAGTTGCACACATATTTTTTGAAGAAAAAATGCTTCAGCAATTCAACAGTTGGTGAAACACAATAGCAAGGGTCCGAGGAGGGAGAGAGAGAGAAAGATGAGTGGAGTAGCATCGTATCTGACGAAGAGGGCAGCGCAGAAGGAAAGAGTGAGAATTCTGTATCGAAGAGCTCTCAAAGACACTCTTAATTGGGCTGTCCATCGCCATCTCTTCTATCCAGATGCCGATGCTTTGCGAGACAAGTTTGAGGCCAACAAACACGTGTATTGTTGTAAATAACCTTACAAAAAGGTGTGTGATTTGCA…	90	MQITHLFVRLFTTIHVFVGLKLVSQSIGIWIEEMAMDSPIKSVFESSSIQNSHSFLLRCPLRQIRCYSTHLSLSLPPRTLAIVFHQLLNC
PgSPL30-05	1328	CTTAATTCTTATTTATCTTCTCAATATGATTTAGGAATGCCCCTACCTTAATTTATACTATATTTTATTGTATAGATTTTCAGGTTGCAATTCAAGTTGCACACATATTTTTTGAAGAAAAAATGCTTCAGCAATTCAACAGTTGGTGAAACACAATAGCAAGGGTCCGAGGAGGGAGAGAGAGAGAAAGATGAGTGGAGTAGCATCGTATCTGACGAAGAGGGCAGCGCAGAAGGAAAGAGTGAGAATTCTGTATCGAAGAGCTCTCAAAGACACTCTTAATTGGGCTGTCCATCGCCATCTCTTCTATCCAGATGCCGATGCTTTGCGAGACAAGTTTGAGGCCAACAAACACGTGTATTGTTGTAAATAACCTTACAAAAAGGTGTGTGATTTGCA…	210	MNLTSLAGTVNGRNLCGLLNGSQDLQDAGVSVRTQGQDPSRPTGQCVTIPASGMTQKRVFVDGDNGSILRSPPVTQANILSPTKHSIPTKANDLDPTVGRKKLHNIDLNNVYDDSEECMENLESSDAPVNVATGSPGCPLWIHEDSHKSSSPQASENSGSTSTKSPSSSNVEAQSRTDRIVFKLFGKDPSEFPRLAKSDSGLVKAQSYGY
PgSPL30-07	1162	CTTAATTCTTATTTATCTTCTCAATATGATTTAGGAATGCCCCTACCTTAATTTATACTATATTTTATTGTATAGATTTTCAGGTTGCAATTCAAGTTGCACACATATTTTTTGAAGAAAAAATGCTTCAGCAATTCAACAGTTGGTGAAACACAATAGCAAGGGTCCGAGGAGGGAGAGAGAGAGAAAGATGAGTGGAGTAGCATCGTATCTGACGAAGAGGGCAGCGCAGAAGGAAAGAGTGAGAATTCTGTATCGAAGAGCTCTCAAAGACACTCTTAATTGGGCTGTCCATCGCCATCTCTTCTATCCAGATGCCGATGCTTTGCGAGACAAGTTTGAGGCCAACAAACACGTGTATTGTTGTAAATAACCTTACAAAAAGGTGTGTGATTTGCA…	210	MNLTSLAGTVNGRNLCGLLNGSQDLQDAGVSVRTQGQDPSRPTGQCVTIPASGMTQKRVFVDGDNGSILRSPPVTQANILSPTKHSIPTKANDLDPTVGRKKLHNIDLNNVYDDSEECMENLESSDAPVNVATGSPGCPLWIHEDSHKSSSPQASENSGSTSTKSPSSSNVEAQSRTDRIVFKLFGKDPSEFPRLAKSDSGLVKAQSYGY
PgSPL30-08	998	CTTAATTCTTATTTATCTTCTCAATATGATTTAGGAATGCCCCTACCTTAATTTATACTATATTTTATTGTATAGATTTTCAGGTTGCAATTCAAGTTGCACACATATTTTTTGAAGAAAAAATGCTTCAGCAATTCAACAGTTGGTGAAACACAATAGCAAGGGTCCGAGGAGGGAGAGAGAGAGAAAGATGAGTGGAGTAGCATCGTATCTGACGAAGAGGGCAGCGCAGAAGGAAAGAGTGAGAATTCTGTATCGAAGAGCTCTCAAAGACACTCTTAATTGGGCTGTCCATCGCCATCTCTTCTATCCAGATGCCGATGCTTTGCGAGACAAGTTTGAGGCCAACAAACACGTGTATTGTTGTAAATAACCTTACAAAAAGGTGTGTGATTTGCA…	157	MTQKRVFVDGDHGSILWSPPVTQANILSPTKHSIPTKANDLDPTVGRKKLHNIDLNNVYDDSEECMENLESSDAPVNVATGSPGCPLWIHEDSHKSSSPQASENSGSTSTKSPSSSNVEAQSRTDRIVFKLFGKDPSEFPRLAKSDSGLVKAQSYGY
PgSPL30-09	859	CTTAATTCTTATTTATCTTCTCAATATGATTTAGGAATGCCCCTACCTTAATTTATACTATATTTTATTGTATAGATTTTCAGGTTGCAATTCAAGTTGCACACATATTTTTTGAAGAAAAAATGCTTCAGCAATTCAACAGTTGGTGAAACACAATAGCAAGGGTCCGAGGAGGGAGAGAGAGAGAAAGATGAGTGGAGTAGCATCGTATCTGACGAAGAGGGCAGCGCAGAAGGAAAGAGTGAGAATTCTGTATCGAAGAGCTCTCAAAGACACTCTTAATTGGGCTGTCCATCGCCATCTCTTCTATCCAGATGCCGATGCTTTGCGAGACAAGTTTGAGGCCAACAAACACGTGTATTGTTGTAAATAACCTTACAAAAAGGTGTGTGATTTGCA…	157	MNLTSLAGTVNGRNLCGLLNGSQDLQDAGVSVRTQGQDPSRPTGQCVTIPASGMTQKRVFVDGDNGSILRSPPVTQANILSPTKHSIPTKANDLDPTVGRKKLHNIDLNNVYDDSEECMENLESSDAPVNVATGSHGCPGSTSTKSPSSSNVEAQSRT
