# Supplementary material for: SQUAMOSA Promoter Binding Protein-Like (SPL) Gene Family: TRANSCRIPTOME-Wide Identification, Phylogenetic Relationship, Expression Patterns and Network Interaction Analysis in Panax ginseng C. A. Meyer
Source: Plants (Basel). 2020 Mar 11;9(3):354. doi: 10.3390/plants9030354 (PMC7154844; doi:10.3390/plants9030354)
Supplement: Supplementary file 1 [file plants-09-00354-s001.zip › supplementary-plants-717614/Table S2.xlsx]

## Sheet: Sheet1
Table S2.1 The classification, annotation and GO functional categorization of the PgSPL gene transcripts whole length nucleotides
Transcript	Annotation	Length (bp)	e-Value	GO category	GO names
PgSPL01	squamosa promoter-binding-like protein 1 isoform X1	231	3.47244e-27	MF,CC	F:DNA binding; C:nucleus; C:integral component of membrane; F:metal ion binding
PgSPL02	squamosa promoter-binding-like protein 1 isoform X3	529	2.96594e-101	MF,CC	F:DNA binding; C:nucleus; C:membrane; F:metal ion binding
PgSPL03	squamosa promoter-binding protein 20	988	2.20206e-48	MF,CC	F:DNA binding; C:nucleus; F:metal ion binding
PgSPL04	squamosa promoter-binding-like protein 9	2342	0	BP,MF,CC	C:nucleus; P:regulation of transcription, DNA-templated; C:integral component of membrane; F:sequence-specific DNA binding; F:metal ion binding; P:copper ion homeostasis
PgSPL05	squamosa promoter-binding-like protein 12 isoform X1	280	7.87539e-26	MF,CC	F:DNA binding; C:nucleus; F:metal ion binding
PgSPL06	Squamosa promoter-binding-like protein 13	254	7.24141e-56	BP,MF,CC	F:DNA binding; F:DNA-binding transcription factor activity; C:nucleus; P:regulation of transcription, DNA-templated; P:flower development; F:metal ion binding
PgSPL07	squamosa promoter-binding-like protein 3 isoform X1	216	1.32431e-15	MF	F:binding
PgSPL08	squamosa promoter-binding-like protein 6	3216	0	MF,CC	F:DNA binding; C:nucleus; C:integral component of membrane; F:metal ion binding
PgSPL09	squamosa promoter-binding-like protein 7	264	1.89315e-24	MF	F:binding
PgSPL10	squamosa promoter-binding-like protein 4	1037	4.95959e-40	BP,MF,CC	F:DNA binding; F:DNA-binding transcription factor activity; C:nucleus; P:regulation of transcription, DNA-templated; P:flower development; C:membrane; F:metal ion binding
PgSPL11	squamosa promoter-binding-like protein 15	3582	0	MF,CC	F:DNA binding; C:nucleus; C:integral component of membrane; F:metal ion binding
PgSPL12-01	squamosa promoter-binding-like protein 8	511	6.29722e-24	MF,CC	F:DNA binding; C:nucleus; F:metal ion binding
PgSPL12-02	squamosa promoter-binding-like protein 8	523	9.42791e-19	MF,CC	F:DNA binding; C:nucleus; F:metal ion binding
PgSPL13	squamosa promoter-binding-like protein 7	832	5.41327e-69	MF	F:binding
PgSPL14	squamosa promoter-binding-like protein 7	1097	1.92397e-49	MF,CC	F:DNA binding; C:nucleus; F:metal ion binding
PgSPL15	squamosa promoter-binding-like protein 1	439	8.47088e-44	MF,CC	F:DNA binding; C:nucleus; C:integral component of membrane; F:metal ion binding
PgSPL16	squamosa promoter-binding-like protein 14	930	2.89718e-75	MF,CC	F:binding; C:membrane
PgSPL17-01	cycloartenol synthase	4180	0	MF	F:intramolecular transferase activity
PgSPL17-04	cycloartenol synthase	4149	0	MF	F:intramolecular transferase activity
PgSPL17-05	cycloartenol synthase	3882	0	MF	F:intramolecular transferase activity
PgSPL18	squamosa promoter-binding-like protein 3	1146	0	MF,CC	F:DNA binding; C:nucleus; F:metal ion binding
PgSPL19	squamosa promoter-binding-like protein 16	684	1.24814e-80	MF,CC	F:DNA binding; C:nucleus; F:metal ion binding
PgSPL20-01	squamosa promoter-binding-like protein 8	982	2.42093e-30	MF,CC	F:DNA binding; C:nucleus; F:metal ion binding
PgSPL20-03	squamosa promoter-binding-like protein 8	994	2.64936e-30	MF,CC	F:DNA binding; C:nucleus; F:metal ion binding
PgSPL20-04	squamosa promoter-binding-like protein 8	1779	2.01565e-124	MF,CC	F:DNA binding; C:nucleus; F:metal ion binding
PgSPL20-05	squamosa promoter-binding-like protein 8	1697	2.25461e-132	MF,CC	F:DNA binding; C:nucleus; F:metal ion binding
PgSPL20-06	squamosa promoter-binding-like protein 8	1685	1.98041e-132	MF,CC	F:DNA binding; C:nucleus; F:metal ion binding
PgSPL20-08	squamosa promoter-binding-like protein 8	1786	5.89333e-132	MF,CC	F:DNA binding; C:nucleus; F:metal ion binding
PgSPL20-09	squamosa promoter-binding-like protein 8	1791	2.39026e-124	MF,CC	F:DNA binding; C:nucleus; F:metal ion binding
PgSPL20-10	squamosa promoter-binding-like protein 8	1798	6.38571e-132	MF,CC	F:DNA binding; C:nucleus; F:metal ion binding
PgSPL21-11	squamosa promoter-binding-like protein 9	2176	1.53645e-78	MF,CC	F:DNA binding; C:nucleus; F:metal ion binding
PgSPL21-13	squamosa promoter-binding-like protein 9	2164	1.41292e-78	MF,CC	F:DNA binding; C:nucleus; F:metal ion binding
PgSPL21-16	squamosa promoter-binding-like protein 9	2206	1.89023e-78	MF,CC	F:DNA binding; C:nucleus; F:metal ion binding
PgSPL21-18	squamosa promoter-binding-like protein 9	2218	2.05167e-78	MF,CC	F:DNA binding; C:nucleus; F:metal ion binding
PgSPL22-01	squamosa promoter-binding-like protein 13A	1827	9.58466e-150	MF	F:binding
PgSPL22-02	squamosa promoter-binding-like protein 13A	1751	2.61623e-147	MF	F:binding
PgSPL22-03	squamosa promoter-binding-like protein 13A	1691	4.20526e-147	MF	F:binding
PgSPL22-04	squamosa promoter-binding-like protein 13A	1827	9.58466e-150	MF	F:binding
PgSPL22-05	squamosa promoter-binding-like protein 13A	1735	2.60166e-148	MF	F:binding
PgSPL23-01	squamosa promoter-binding-like protein 16	1046	4.52079e-64	MF,CC	F:DNA binding; C:nucleus; F:metal ion binding
PgSPL23-35	squamosa promoter-binding-like protein 16	454	1.19935e-31	MF,CC	F:DNA binding; C:nucleus; F:metal ion binding
PgSPL24-01	---NA---	531	---NA---	---NA---	---NA---
PgSPL24-03	BSD domain-containing protein 1-like	1312	1.81387e-55	CC	C:chloroplast
PgSPL24-05	BSD domain-containing protein 1-like	1968	1.87476e-53	CC	C:chloroplast
PgSPL24-07	BSD domain-containing protein 1-like	1211	7.49212e-56	CC	C:chloroplast
PgSPL24-09	squamosa promoter-binding protein 1-like	776	4.51798e-48	BP,MF,CC	F:DNA binding; F:DNA-binding transcription factor activity; C:nucleus; P:regulation of transcription, DNA-templated; P:flower development; F:metal ion binding
PgSPL24-10	squamosa promoter-binding protein 1-like	1783	1.09922e-38	MF,CC	F:DNA binding; C:nucleus; F:metal ion binding
PgSPL24-11	squamosa promoter-binding protein 1	680	2.25523e-16	MF,CC	F:binding
PgSPL24-13	squamosa promoter-binding protein 1-like	1026	1.13964e-40	MF,CC	F:DNA binding; C:nucleus; F:metal ion binding
PgSPL24-14	squamosa promoter-binding protein 1-like	1155	1.5502e-49	BP,MF,CC	F:DNA binding; F:DNA-binding transcription factor activity; C:nucleus; P:regulation of transcription, DNA-templated; P:flower development; F:metal ion binding
PgSPL24-15	squamosa promoter-binding protein 1-like	1127	2.61531e-40	MF,CC	F:DNA binding; C:nucleus; F:metal ion binding
PgSPL24-16	BSD domain-containing protein 1-like	1187	1.83627e-31	MF,CC	C:chloroplast
PgSPL24-19	---NA---	430	---NA---	---NA---	---NA---
PgSPL25-01	teosinte glume architecture 1-like isoform X1	2764	0	MF,CC	F:DNA binding; C:nucleus; F:metal ion binding
PgSPL25-08	teosinte glume architecture 1-like isoform X1	2408	0	MF,CC	F:DNA binding; C:nucleus; F:metal ion binding
PgSPL25-10	teosinte glume architecture 1-like isoform X1	2606	0	MF,CC	F:DNA binding; C:nucleus; F:metal ion binding
PgSPL26-01	squamosa promoter-binding-like protein 12	2025	0	MF	F:binding
PgSPL26-02	squamosa promoter-binding-like protein 12	2377	0	MF	F:binding
PgSPL26-03	squamosa promoter-binding-like protein 12	1844	0	MF	F:binding
PgSPL26-04	squamosa promoter-binding-like protein 12	1932	0	MF	F:binding
PgSPL26-05	squamosa promoter-binding-like protein 12	2484	0	MF	F:binding
PgSPL26-06	squamosa promoter-binding-like protein 12	2044	0	MF	F:binding
PgSPL26-07	squamosa promoter-binding-like protein 12	2391	0	MF	F:binding
PgSPL26-08	squamosa promoter-binding-like protein 12	2591	0	MF	F:binding
PgSPL26-09	squamosa promoter-binding-like protein 12	1860	0	MF	F:binding
PgSPL26-10	squamosa promoter-binding-like protein 12	2288	0	MF	F:binding
PgSPL26-11	squamosa promoter-binding-like protein 12	2407	0	MF	F:binding
PgSPL26-12	squamosa promoter-binding-like protein 12	1948	0	MF	F:binding
PgSPL26-13	squamosa promoter-binding-like protein 12	2177	0	MF	F:binding
PgSPL26-16	squamosa promoter-binding-like protein 12	1955	0	MF	F:binding
PgSPL26-17	squamosa promoter-binding-like protein 12	2193	0	MF	F:binding
PgSPL26-18	squamosa promoter-binding-like protein 12	2270	0	MF	F:binding
PgSPL26-19	squamosa promoter-binding-like protein 12	2043	0	MF	F:binding
PgSPL26-20	squamosa promoter-binding-like protein 12	2502	0	MF	F:binding
PgSPL26-21	squamosa promoter-binding-like protein 12	1937	0	MF	F:binding
PgSPL26-22	squamosa promoter-binding-like protein 12	2132	0	MF	F:binding
PgSPL27-01	squamosa promoter-binding-like protein 7 isoform X1	3029	0	MF,CC	F:DNA binding; C:membrane
PgSPL27-03	squamosa promoter-binding-like protein 7	2821	0	MF,CC	F:DNA binding; C:membrane
PgSPL27-04	squamosa promoter-binding-like protein 7	2879	0	MF,CC	F:DNA binding; C:membrane
PgSPL27-06	squamosa promoter-binding-like protein 7	2886	0	MF,CC	F:DNA binding; C:membrane
PgSPL27-07	squamosa promoter-binding-like protein 7	2864	0	MF,CC	F:DNA binding; C:membrane
PgSPL27-08	squamosa promoter-binding-like protein 7	2828	0	MF,CC	F:DNA binding; C:membrane
PgSPL27-09	squamosa promoter-binding-like protein 7	2806	0	MF,CC	F:DNA binding; C:membrane
PgSPL27-11	squamosa promoter-binding-like protein 7	3051	0	MF,CC	F:DNA binding; C:membrane
PgSPL28-03	squamosa promoter-binding-like protein 14	467	5.45919e-14	MF,CC	F:DNA binding; C:nucleus; C:integral component of membrane; F:metal ion binding
PgSPL28-06	squamosa promoter-binding-like protein 14	614	7.01782e-15	MF,CC	F:DNA binding; C:nucleus; F:metal ion binding
PgSPL28-11	squamosa promoter-binding-like protein 14	509	2.51423e-15	MF,CC	F:DNA binding; C:nucleus; F:metal ion binding
PgSPL28-13	squamosa promoter-binding-like protein 14	480	9.67394e-12	MF,CC	F:DNA binding; C:nucleus; C:integral component of membrane; F:metal ion binding
PgSPL28-18	VIN3-like protein 1 isoform X1	1085	1.28915e-84	---NA---	---NA---
PgSPL28-19	squamosa promoter-binding-like protein 14	680	3.9377e-13	MF,CC	F:DNA binding; C:nucleus; C:integral component of membrane; F:metal ion binding
PgSPL28-20	VIN3-like protein 1 isoform X1	1092	5.87639e-78	---NA---	---NA---
PgSPL28-27	squamosa promoter-binding-like protein 14	693	5.93461e-11	MF,CC	F:DNA binding; C:nucleus; C:integral component of membrane; F:metal ion binding
PgSPL28-28	squamosa promoter-binding-like protein 14	509	9.66425e-73	MF,CC	F:DNA binding; C:nucleus; C:integral component of membrane; F:metal ion binding
PgSPL28-30	squamosa promoter-binding-like protein 14	575	1.56812e-13	MF,CC	F:DNA binding; C:nucleus; C:integral component of membrane; F:metal ion binding
PgSPL28-35	squamosa promoter-binding-like protein 14	538	8.44124e-87	MF,CC	F:DNA binding; C:nucleus; C:integral component of membrane; F:metal ion binding
PgSPL28-38	squamosa promoter-binding-like protein 14	588	2.60975e-11	MF,CC	F:DNA binding; C:nucleus; C:integral component of membrane; F:metal ion binding
PgSPL29	squamosa promoter-binding-like protein 14	3288	0	MF,CC	F:DNA binding; C:nucleus; C:integral component of membrane; F:metal ion binding
PgSPL30-01	squamosa promoter-binding-like protein 1	1106	2.27251e-51	MF,CC	F:binding; C:membrane
PgSPL30-02	squamosa promoter-binding-like protein 1 isoform X1	878	6.06972e-31	MF,CC	F:DNA binding; C:nucleus; C:integral component of membrane; F:metal ion binding
PgSPL30-03	NADH dehydrogenase [ubiquinone] 1 beta subcomplex subunit 9-like	695	9.60844e-26	BP,MF,CC	C:mitochondrial respiratory chain complex I; C:vacuolar membrane; P:carbohydrate metabolic process; P:mitochondrial electron transport, NADH to ubiquinone
PgSPL30-05	squamosa promoter-binding-like protein 1	1631	5.60265e-86	MF,CC	F:binding; C:membrane
PgSPL30-07	squamosa promoter-binding-like protein 1	1414	8.35982e-85	MF,CC	F:binding; C:membrane
PgSPL30-08	squamosa promoter-binding-like protein 1	1328	1.02639e-53	MF,CC	F:binding; C:membrane
PgSPL30-09	squamosa promoter-binding-like protein 1	1162	8.3631e-53	MF,CC	F:binding; C:membrane
PgSPL30-10	squamosa promoter-binding-like protein 1	998	4.98877e-36	MF,CC	F:DNA binding; C:nucleus; C:integral component of membrane; F:metal ion binding
PgSPL30-12	NADH dehydrogenase [ubiquinone] 1 beta subcomplex subunit 9-like	859	3.75538e-25	BP,MF,CC	C:mitochondrial respiratory chain complex I; C:vacuolar membrane; P:carbohydrate metabolic process; P:mitochondrial electron transport, NADH to ubiquinone

## Sheet: Sheet2
Table S2.2 The classification, annotation and GO functional categorization of the PgSPL gene transcripts open reading frames
Transcript	Annotation	Length (aa)	e-Value	GO category	GO names
PgSPL01	---NA---	66
PgSPL02	squamosa promoter-binding-like protein 1	89	3.49405e-56	F:GO:0003677; C:GO:0005634; F:GO:0046872	F:DNA binding; C:nucleus; F:metal ion binding
PgSPL03	squamosa promoter-binding protein 20	182	1.38956e-50	F:GO:0003677; C:GO:0005634; C:GO:0016021; F:GO:0046872	F:DNA binding; C:nucleus; C:integral component of membrane; F:metal ion binding
PgSPL04	squamosa promoter-binding-like protein 9	692	0	C:GO:0005634; P:GO:0006355; C:GO:0016021; F:GO:0044212; F:GO:0046872; P:GO:0055070	C:nucleus; P:regulation of transcription, DNA-templated; C:integral component of membrane; F:transcription regulatory region DNA binding; F:metal ion binding; P:copper ion homeostasis
PgSPL05	squamosa promoter-binding-like protein 12 isoform X1	77	9.64362e-16	F:GO:0005488	F:binding
PgSPL06	Squamosa promoter-binding-like protein 13	77	4.06207e-50	F:GO:0003677; F:GO:0003700; C:GO:0005634; P:GO:0006355; P:GO:0009908; F:GO:0046872	F:DNA binding; F:DNA-binding transcription factor activity; C:nucleus; P:regulation of transcription, DNA-templated; P:flower development; F:metal ion binding
PgSPL07	Squamosa promoter-binding-like protein 3	59	3.12864e-12	F:GO:0003677; C:GO:0005634; F:GO:0046872	F:DNA binding; C:nucleus; F:metal ion binding
PgSPL08	squamosa promoter-binding-like protein 6	961	0	F:GO:0003677; C:GO:0005634; C:GO:0016021; F:GO:0046872	F:DNA binding; C:nucleus; C:integral component of membrane; F:metal ion binding
PgSPL09	squamosa promoter-binding-like protein 7	82	1.29242e-22	F:GO:0005488	F:binding
PgSPL10	squamosa promoter-binding-like protein 4	199	3.6461e-42	F:GO:0003677; F:GO:0003700; C:GO:0005634; P:GO:0006355; P:GO:0009908; F:GO:0046872	F:DNA binding; F:DNA-binding transcription factor activity; C:nucleus; P:regulation of transcription, DNA-templated; P:flower development; F:metal ion binding
PgSPL11	squamosa promoter-binding-like protein 15	967	0	F:GO:0003677; C:GO:0005634; C:GO:0016021; F:GO:0046872	F:DNA binding; C:nucleus; C:integral component of membrane; F:metal ion binding
PgSPL12-01	---NA---	63
PgSPL12-02	---NA---	66
PgSPL13	---NA---	74
PgSPL14	squamosa promoter-binding-like protein 7	211	3.86204e-56	F:GO:0005488	F:binding
PgSPL15	---NA---	68
PgSPL16	squamosa promoter-binding-like protein 14	199	5.65979e-77	F:GO:0005488; C:GO:0016020	F:binding; C:membrane
PgSPL17-01	cycloartenol synthase	264	0	F:GO:0000250; C:GO:0005811; P:GO:0016104; F:GO:0042300	F:lanosterol synthase activity; C:lipid droplet; P:triterpenoid biosynthetic process; F:beta-amyrin synthase activity	EC:5.4.99.7; EC:5.4.99	Lanosterol synthase; Intramolecular transferases
PgSPL17-04	cycloartenol synthase-like isoform X1	307	0	F:GO:0000250; C:GO:0005811; P:GO:0016104; F:GO:0042300	F:lanosterol synthase activity; C:lipid droplet; P:triterpenoid biosynthetic process; F:beta-amyrin synthase activity	EC:5.4.99.7; EC:5.4.99	Lanosterol synthase; Intramolecular transferases
PgSPL17-05	cycloartenol synthase	264	0	F:GO:0000250; C:GO:0005811; P:GO:0016104; F:GO:0042300	F:lanosterol synthase activity; C:lipid droplet; P:triterpenoid biosynthetic process; F:beta-amyrin synthase activity	EC:5.4.99.7; EC:5.4.99	Lanosterol synthase; Intramolecular transferases
PgSPL18	squamosa promoter-binding-like protein 3	379	0	F:GO:0003677; C:GO:0005634; F:GO:0046872	F:DNA binding; C:nucleus; F:metal ion binding
PgSPL19	squamosa promoter-binding-like protein 16	183	5.03869e-79	F:GO:0003677; C:GO:0005634; F:GO:0046872	F:DNA binding; C:nucleus; F:metal ion binding
PgSPL20-01	---NA---	65
PgSPL20-03	---NA---	65
PgSPL20-04	squamosa promoter-binding-like protein 8	307	4.10832e-128	F:GO:0003677; C:GO:0005634; F:GO:0046872	F:DNA binding; C:nucleus; F:metal ion binding
PgSPL20-05	squamosa promoter-binding-like protein 8	307	8.64068e-137	F:GO:0003677; C:GO:0005634; F:GO:0046872	F:DNA binding; C:nucleus; F:metal ion binding
PgSPL20-06	squamosa promoter-binding-like protein 8	307	8.64068e-137	F:GO:0003677; C:GO:0005634; F:GO:0046872	F:DNA binding; C:nucleus; F:metal ion binding
PgSPL20-08	squamosa promoter-binding-like protein 8	307	8.64068e-137	F:GO:0003677; C:GO:0005634; F:GO:0046872	F:DNA binding; C:nucleus; F:metal ion binding
PgSPL20-09	squamosa promoter-binding-like protein 8	307	4.10832e-128	F:GO:0003677; C:GO:0005634; F:GO:0046872	F:DNA binding; C:nucleus; F:metal ion binding
PgSPL20-10	squamosa promoter-binding-like protein 8	307	8.64068e-137	F:GO:0003677; C:GO:0005634; F:GO:0046872	F:DNA binding; C:nucleus; F:metal ion binding
PgSPL21-11	squamosa promoter-binding-like protein 17 isoform X1	214	2.20425e-87	F:GO:0003677; C:GO:0005634; F:GO:0046872	F:DNA binding; C:nucleus; F:metal ion binding
PgSPL21-13	squamosa promoter-binding-like protein 17 isoform X1	214	2.20425e-87	F:GO:0003677; C:GO:0005634; F:GO:0046872	F:DNA binding; C:nucleus; F:metal ion binding
PgSPL21-16	squamosa promoter-binding-like protein 17 isoform X1	214	2.20425e-87	F:GO:0003677; C:GO:0005634; F:GO:0046872	F:DNA binding; C:nucleus; F:metal ion binding
PgSPL21-18	squamosa promoter-binding-like protein 17 isoform X1	214	2.20425e-87	F:GO:0003677; C:GO:0005634; F:GO:0046872	F:DNA binding; C:nucleus; F:metal ion binding
PgSPL22-01	squamosa promoter-binding-like protein 13A	384	0	F:GO:0005488	F:binding
PgSPL22-02	squamosa promoter-binding-like protein 13A	384	3.23279e-178	F:GO:0005488	F:binding
PgSPL22-03	squamosa promoter-binding-like protein 13A	380	1.70869e-168	F:GO:0005488	F:binding
PgSPL22-04	squamosa promoter-binding-like protein 13A	384	0	F:GO:0005488	F:binding
PgSPL22-05	squamosa promoter-binding-like protein 13A	384	7.18118e-180	F:GO:0005488	F:binding
PgSPL23-01	squamosa promoter-binding-like protein 16	247	1.33967e-65	F:GO:0003677; C:GO:0005634; F:GO:0046872	F:DNA binding; C:nucleus; F:metal ion binding
PgSPL23-35	squamosa promoter-binding-like protein 16	71	5.95471e-33	F:GO:0003677; C:GO:0005634; F:GO:0046872	F:DNA binding; C:nucleus; F:metal ion binding
PgSPL24-01	---NA---	69
PgSPL24-03	---NA---	61
PgSPL24-05	---NA---	95
PgSPL24-07	---NA---	58
PgSPL24-09	Squamosa promoter-binding protein 1	136	7.86254e-50	F:GO:0003677; F:GO:0003700; C:GO:0005634; P:GO:0006355; P:GO:0009908; F:GO:0046872	F:DNA binding; F:DNA-binding transcription factor activity; C:nucleus; P:regulation of transcription, DNA-templated; P:flower development; F:metal ion binding
PgSPL24-10	squamosa promoter-binding protein 1-like	186	1.42219e-42	F:GO:0003677; F:GO:0003700; C:GO:0005634; P:GO:0006355; P:GO:0009908; F:GO:0046872	F:DNA binding; F:DNA-binding transcription factor activity; C:nucleus; P:regulation of transcription, DNA-templated; P:flower development; F:metal ion binding
PgSPL24-11	squamosa promoter-binding protein 1	127	2.71021e-17	F:GO:0003677; F:GO:0003700; C:GO:0005634; P:GO:0006355; P:GO:0009908; F:GO:0046872	F:DNA binding; F:DNA-binding transcription factor activity; C:nucleus; P:regulation of transcription, DNA-templated; P:flower development; F:metal ion binding
PgSPL24-13	squamosa promoter-binding protein 1-like	186	1.42219e-42	F:GO:0003677; F:GO:0003700; C:GO:0005634; P:GO:0006355; P:GO:0009908; F:GO:0046872	F:DNA binding; F:DNA-binding transcription factor activity; C:nucleus; P:regulation of transcription, DNA-templated; P:flower development; F:metal ion binding
PgSPL24-14	squamosa promoter-binding protein 1-like	177	5.07421e-52	F:GO:0003677; F:GO:0003700; C:GO:0005634; P:GO:0006355; P:GO:0009908; F:GO:0046872	F:DNA binding; F:DNA-binding transcription factor activity; C:nucleus; P:regulation of transcription, DNA-templated; P:flower development; F:metal ion binding
PgSPL24-15	squamosa promoter-binding protein 1-like	177	1.78524e-42	F:GO:0003677; F:GO:0003700; C:GO:0005634; P:GO:0006355; P:GO:0009908; F:GO:0046872	F:DNA binding; F:DNA-binding transcription factor activity; C:nucleus; P:regulation of transcription, DNA-templated; P:flower development; F:metal ion binding
PgSPL24-16	---NA---	95
PgSPL24-19	---NA---	69
PgSPL25-01	teosinte glume architecture 1-like isoform X1	533	0	F:GO:0003677; C:GO:0005634; F:GO:0046872	F:DNA binding; C:nucleus; F:metal ion binding
PgSPL25-08	teosinte glume architecture 1-like isoform X1	537	0	F:GO:0003677; C:GO:0005634; F:GO:0046872	F:DNA binding; C:nucleus; F:metal ion binding
PgSPL25-10	teosinte glume architecture 1-like isoform X1	533	0	F:GO:0003677; C:GO:0005634; F:GO:0046872	F:DNA binding; C:nucleus; F:metal ion binding
PgSPL26-01	squamosa promoter-binding-like protein 12	469	0	F:GO:0005488	F:binding
PgSPL26-02	squamosa promoter-binding-like protein 12	469	0	F:GO:0005488	F:binding
PgSPL26-03	squamosa promoter-binding-like protein 12	469	0	F:GO:0005488	F:binding
PgSPL26-04	squamosa promoter-binding-like protein 12	469	0	F:GO:0005488	F:binding
PgSPL26-05	squamosa promoter-binding-like protein 12	469	0	F:GO:0005488	F:binding
PgSPL26-06	squamosa promoter-binding-like protein 12	469	0	F:GO:0005488	F:binding
PgSPL26-07	squamosa promoter-binding-like protein 12	469	0	F:GO:0005488	F:binding
PgSPL26-08	squamosa promoter-binding-like protein 12	469	0	F:GO:0005488	F:binding
PgSPL26-09	squamosa promoter-binding-like protein 12	469	0	F:GO:0005488	F:binding
PgSPL26-10	squamosa promoter-binding-like protein 12	469	0	F:GO:0005488	F:binding
PgSPL26-11	squamosa promoter-binding-like protein 12	469	0	F:GO:0005488	F:binding
PgSPL26-12	squamosa promoter-binding-like protein 12	469	0	F:GO:0005488	F:binding
PgSPL26-13	squamosa promoter-binding-like protein 12	469	0	F:GO:0005488	F:binding
PgSPL26-16	squamosa promoter-binding-like protein 12	469	0	F:GO:0005488	F:binding
PgSPL26-17	squamosa promoter-binding-like protein 12	469	0	F:GO:0005488	F:binding
PgSPL26-18	squamosa promoter-binding-like protein 12	469	0	F:GO:0005488	F:binding
PgSPL26-19	squamosa promoter-binding-like protein 12	469	0	F:GO:0005488	F:binding
PgSPL26-20	squamosa promoter-binding-like protein 12	469	0	F:GO:0005488	F:binding
PgSPL26-21	squamosa promoter-binding-like protein 12	469	0	F:GO:0005488	F:binding
PgSPL26-22	squamosa promoter-binding-like protein 12	469	0	F:GO:0005488	F:binding
PgSPL27-01	squamosa promoter-binding-like protein 7 isoform X1	795	0	F:GO:0003677; C:GO:0016020	F:DNA binding; C:membrane
PgSPL27-03	squamosa promoter-binding-like protein 7	447	3.09008e-158	F:GO:0003677; C:GO:0016020	F:DNA binding; C:membrane
PgSPL27-04	squamosa promoter-binding-like protein 7	791	0	F:GO:0003677; C:GO:0016020	F:DNA binding; C:membrane
PgSPL27-06	squamosa promoter-binding-like protein 7	446	1.75321e-157	F:GO:0003677; C:GO:0016020	F:DNA binding; C:membrane
PgSPL27-07	squamosa promoter-binding-like protein 7	786	0	F:GO:0003677; C:GO:0016020	F:DNA binding; C:membrane
PgSPL27-08	squamosa promoter-binding-like protein 7	446	1.75321e-157	F:GO:0003677; C:GO:0016020	F:DNA binding; C:membrane
PgSPL27-09	squamosa promoter-binding-like protein 7	446	1.75321e-157	F:GO:0003677; C:GO:0016020	F:DNA binding; C:membrane
PgSPL27-11	squamosa promoter-binding-like protein 7	446	1.75321e-157	F:GO:0003677; C:GO:0016020	F:DNA binding; C:membrane
PgSPL28-03	---NA---	72
PgSPL28-06	---NA---	119
PgSPL28-11	---NA---	111
PgSPL28-13	squamosa promoter-binding-like protein 14	84	4.88191e-15	F:GO:0003677; C:GO:0005634; C:GO:0016021; F:GO:0046872	F:DNA binding; C:nucleus; C:integral component of membrane; F:metal ion binding
PgSPL28-18	VIN3-like protein 1 isoform X1	248	4.04339e-87
PgSPL28-19	---NA---	120
PgSPL28-20	VIN3-like protein 1 isoform X1	250	1.55341e-80
PgSPL28-27	---NA---	120
PgSPL28-28	squamosa promoter-binding-like protein 14	50	2.37409e-26	F:GO:0003677; C:GO:0005634; C:GO:0016021; F:GO:0016787; F:GO:0046872	F:DNA binding; C:nucleus; C:integral component of membrane; F:hydrolase activity; F:metal ion binding
PgSPL28-30	---NA---	112
PgSPL28-35	squamosa promoter-binding-like protein 14	66	7.47165e-39	F:GO:0003677; C:GO:0005634; C:GO:0016021; F:GO:0016787; F:GO:0046872	F:DNA binding; C:nucleus; C:integral component of membrane; F:hydrolase activity; F:metal ion binding
PgSPL28-38	---NA---	112
PgSPL29	squamosa promoter-binding-like protein 14	828	0	F:GO:0003677; C:GO:0005634; C:GO:0016021; F:GO:0046872	F:DNA binding; C:nucleus; C:integral component of membrane; F:metal ion binding
PgSPL30-01	squamosa promoter-binding-like protein 1	157	6.51129e-42	F:GO:0005488; C:GO:0016020	F:binding; C:membrane
PgSPL30-02	---NA---	113
PgSPL30-03	---NA---	90
PgSPL30-05	squamosa promoter-binding-like protein 1	210	5.18103e-64	F:GO:0005488; C:GO:0016020	F:binding; C:membrane
PgSPL30-07	squamosa promoter-binding-like protein 1	210	5.18103e-64	F:GO:0005488; C:GO:0016020	F:binding; C:membrane
PgSPL30-08	squamosa promoter-binding-like protein 1	157	6.51129e-42	F:GO:0005488; C:GO:0016020	F:binding; C:membrane
PgSPL30-09	squamosa promoter-binding-like protein 1	158	5.84647e-42
PgSPL30-10	---NA---	113
PgSPL30-12	squamosa promoter-binding-like protein 1	105	1.50327e-20
