# Supplementary material for: SQUAMOSA Promoter Binding Protein-Like (SPL) Gene Family: TRANSCRIPTOME-Wide Identification, Phylogenetic Relationship, Expression Patterns and Network Interaction Analysis in Panax ginseng C. A. Meyer
Source: Plants (Basel). 2020 Mar 11;9(3):354. doi: 10.3390/plants9030354 (PMC7154844; doi:10.3390/plants9030354)
Supplement: Supplementary file 1 [file plants-09-00354-s001.zip › supplementary-plants-717614/Table S3.xlsx]

## Sheet: Sheet1
Table S3. The identified genes used as evolutionary controls for PgSPL genes phylogenetic analysis
Species	SPL genes	Sequence ID	Sequence (5' - 3')
Arabidopsis thaliana	AtSPL	AK118174.1	GTCTTGATTTTATAAACAAAAGAAAGAAAGAGAGAGAGATCTTCCTCGGGATTGCAACATGTTGGACTACGAATGGGATAATCCTTCCTCCATCGTTCTCTCCGGAGATGAAAGAAACCCGGACTCTGACCCGACCCGGTCATCCTTCTCCTTTTTCGACCCCATCTCCCATTACAACAACGACCACCGTCACATCACCATTTCTCCTCCCCTCCTCTCTTCCTTCTCTAACCAACAACAACAGCAACACCTCACCCTCTACGGTCAGACCAACAGCAACAACCAGTTTCTTCATCATCACCATCACCACCACTCCTTGTACGGGTCCACCACCACCACCACTCCTTACGGCGCCTCCGATCCCATCTACCATCCCCACTCTTCCGCTCCGCCAGCCTC…	MLDYEWDNPSSIVLSGDERNPDSDPTRSSFSFFDPISHYNNDHRHITISPPLLSSFSNQQQQQHLTLYGQTNSNNQFLHHHHHHHSLYGSTTTTTPYGASDPIYHPHSSAPPASLFSYDQTGPGSGSGSSYNFLIPKTEVDFTSNRIGLNLGGRTYFSAADDDFVSRLYRRSRPGESGMANSLSTPRCQAEGCNADLSHAKHYHRRHKVCEFHSKASTVVAAGLSQRFCQQCSRFHLLSEFDNGKRSCRKRLADHNRRRRKCHQSASATQDTGTGKTTPKSPNDSGVKASSSPSSNAPPTISLECFRQRRFQTTASSSTSASSSSNSMFFSSG
Oryza sativa subsp. japonica	OsSPL1	XM_015776025.2	ATGGAGGCTGCCCGGGTCGGGGCGCAGAGCCGCCACCTGTACGGCGGAGGGCTAGGCGAGCCTGACATGGACAGGCGCGACAAGAGGCTGTTCGGCTGGGACCTCAACGACTGGCGGTGGGACAGTGACCGCTTCGTCGCTACGCCGGTGCCCGCCGCGGAGGCGAGCGGCTTGGCGCTGAACAGCTCGCCGTCTTCCTCCGAGGAAGCCGGGGCCGCGTCGGTGAGAAATGTTAATGCTAGAGGTGACTCCGATAAGAGGAAGCGGGTGGTGGTCATTGATGATGATGATGTGGAGGATGACGAGCTGGTGGAGAACGGCGGCGGGTCACTGAGCTTGAGAATTGGGGGTGATGCTGTTGCCCATGGAGCAGGGGTGGGTGGTGGTGCTGATGAGGAA…	MEAARVGAQSRHLYGGGLGEPDMDRRDKRLFGWDLNDWRWDSDRFVATPVPAAEASGLALNSSPSSSEEAGAASVRNVNARGDSDKRKRVVVIDDDDVEDDELVENGGGSLSLRIGGDAVAHGAGVGGGADEEDRNGKKIRVQGGSPSGPACQVEGCTADLTGVRDYHRRHKVCEMHAKATTAVVGNTVQRFCQQCSRFHPLQEFDEGKRSCRRRLAGHNRRRRKTRPEVAVGGSAFTEDKISSYLLLGLLGVCANLNADNAEHLRGQELISGLLRNLGAVAKSLDPKELCKLLEACQSMQDGSNAGTSETANALVNTAVAEAAGPSNSKMPFVNGDQCGLASSSVVPVQSKSPTVATPDPPACKFKDFDLNDTYGGMEGFEDGYEGSPTPAFKTTDSP…
Oryza sativa subsp. japonica	OsSPL2	XM_015784566.1	ATGGACGCCCCCGGCGGCGGCGGCGGCGGCGGCGGCGGCGGAGGTGGGGTGGATGCCGGCGAGCCCGTCTGGGACTGGGGGAACCTCCTCGACTTCGCCGTCCATGACGACGACTCGCTGGTCCTCCCGTGGGGGGACGATTCGATTGGGATCGAGGCCGATCCCGCCGAGGCGGCGCTGCTCCCCCCTGCCCCGTCGCCGCAGCCGGCGGAGGCGGAGGCGGAGGCCGCGGGGCCGGCGTCGCTGCCGTCGTCTATGCAGGCGGAGGGAAGCAAGCGGCGCGTGAGGAAGCGCGACCCGCGGCTGGTTTGCCCGAACTACCTCGCCGGGAGGGTGCCGTGCGCGTGCCCCGAGATTGACGAGATGGCGGCCGCCTTGGAGGTCGAGGACGTGGCCACA…	MDAPGGGGGGGGGGGGVDAGEPVWDWGNLLDFAVHDDDSLVLPWGDDSIGIEADPAEAALLPPAPSPQPAEAEAEAAGPASLPSSMQAEGSKRRVRKRDPRLVCPNYLAGRVPCACPEIDEMAAALEVEDVATELLAGARKKPKGAGRGSGAAVGGSGGGASRGTPAEMKCQVPGCEADIRELKGYHRRHRVCLRCAHAAAVMLDGVQKRYCQQCGKFHILLDFDEDKRSCRRKLERHNKRRRRKPDSKGILEKDIDDQLDFSADGSGDGELREENIDVTTSETLETVLSNKVLDRETPVGSDDVLSSPTCAQPSLQIDQSKSLVTFAASVEACLGTKQENTKLTNSPVHDTKSTYSSSCPTGRVSFKLYDWNPAEFPRRLRHQIFEWLSSMPVELEGY…
Helianthus annuus	HaSPL1	XM_022181902.1	ATGGATTGGAATTTAAATACTCCCACAGAATGGGATTGGGAGAATTTAGCCATGTACACCAACAAAGAAATGGAAGTCCCCAAGAATTTGCCATTTTCTAGCCAAGAACATGGGGTCGTAGATAATGTCGATTTTTCGTTCTCCGCTTCGGCTTCTGTCGATTCTTCGTCTAAAGAAACAATCAAACCTTTTGGAGTGTTTGATGATTTACCAAAAGATTTCTTGGAAAAGGAAGAATCTTCTTGGGTAGGAGATCAAAATGGAAGCTTCTCTAATATGGTGGAAGAAGCTTCAGTGTTATCTGGTGAAGCAATGATTGGTTTAAAGCTTGGAAGACATATGAGCACTTCTAGCAGTAATAACAAGACGGCTACAACATCAGTTACTTTGTTTCCTACA…	MDWNLNTPTEWDWENLAMYTNKEMEVPKNLPFSSQEHGVVDNVDFSFSASASVDSSSKETIKPFGVFDDLPKDFLEKEESSWVGDQNGSFSNMVEEASVLSGEAMIGLKLGRHMSTSSSNNKTATTSVTLFPTSNPMIKRSRASYLSSQSPRCQVEGCNLDLASAKDYHRRHRICANHSKSPKVIVAGMERRFCQQCSRKVTFNNSF
Lactuca sativa	LsSPL	XM_023877035.1	ATGGAGTCTTGGACCTTCGATTCTAAAGCTAAAATGGGATCATTGGATTGGGAATCCAAATCTCCATTTATCTTTGAGAACAATATGGTTTTCTCAAATAACGCAATGTGCGTTGAGAATCAAGGATTTGGAGAGATTTGTTTCCCTCAAATCGTTGGGAACTCATTGTCGAGTCCTATTATGGGTGCCACTCACAATAAGTTTCTTGAAGAACATGAATCGAGTTCTGAGTTGTTGAGTTCTGTTGTCGAGTCAAATCAACTACTTGATCTTACTACACACGTGGCATCTAAACAGAAACGAACCATGGTTTTCAATTCTTTGTCACCATTATGCAAAGTTCATGGCTGCAACAAGAGCCTTGTCTCTTGTAAAGATTACCATAAGAGACATAAAGTG…	MESWTFDSKAKMGSLDWESKSPFIFENNMVFSNNAMCVENQGFGEICFPQIVGNSLSSPIMGATHNKFLEEHESSSELLSSVVESNQLLDLTTHVASKQKRTMVFNSLSPLCKVHGCNKSLVSCKDYHKRHKVCELHSKTAKVIVHGVEQRFCQQCSRFHLLKEFDDGKRSCRKRLADHNERRRKPHSSRHGRLLPPYHPTGTKVKGSTKTRARSSIIDIDQYPSLYVDNNEYIQASNSHLFPFLNKDQSGGEEDFITMDSTCALSPLSSQSHGSSSFHLSRNPTSWTHALNQNTHLASGVLNNMNPLMVGSEYINSQNRLWCDEVSTVDLLHLSSQLERVELHK
Solanum lycopersicum	SlSPL1	XM_010324701.3	ATGATTTCCTCTTTGCTTTCCGGGGATGACCCCGCAGCTTCATCCAATTTTGACTGGTCGGATTTACTCGACTTCGACCTACACGAACAATTGAACATCTCATTCGATGACCCACTTCACCAAGAGCAGCAGCCGGAGACAGAATTCGTGGCGCCGGTGATACCTTCTTCGGAGGATTCACCGCATAGCCAAGATACGGATGCGGGTCGGATCAGGAAGAGGGACCCGAGGATGGCGTGCTCGAATTTTCTGGCGGGTCGGATCCCGTGTGCTTGCCCCGAGTTAGATGAGAAGATGGAGGAAGAGGAGATGGCAGGGATTGGGCCAGGAAAGAAACGGGCTAGGACTGTACGGGCTTCTGCCGGAGCTGGGGCGAGGTGTCAAGTACCCGATTGTGAG…	MISSLLSGDDPAASSNFDWSDLLDFDLHEQLNISFDDPLHQEQQPETEFVAPVIPSSEDSPHSQDTDAGRIRKRDPRMACSNFLAGRIPCACPELDEKMEEEEMAGIGPGKKRARTVRASAGAGARCQVPDCEADISELKGYHKRHRVCLRCANATSVVLDGHSKRYCQQCGKFHILSDFDEGKRSCRRKLERHNNRRRRKATDTSKTSAEKESQQLTTADDVSGDDDIVKDNTCMGSQLGEKEILLESEGHVPICSTQGIQNNHSDSFTASGETQVDAEKENYKNSHSPSYYDNKSALSSVCPTGRISFKLYDWNPAEFPRRLRHQIFQWLASMPVELEGYIRPGCTILTVFVAMPTFKWGKLLEDPAAHLYELIASPGNMLRGRGSFLIYLNNMVFR…
Solanum lycopersicum	SlSPL2	XM_004229727.4	ATGTTGGACTATGAATGGGAAAATCAATCTAGTTTTATGTTTACAAGTGATCAAAACACTCAAGAAGAAAATGACCAAAATAACAATCAATTTTTGGATCCTCAAGCACATTTTCCTCATATAACAAGTTACCAACACCCGCAGCAGCAGCAACAACAACAATTACAAAATCCGCATTTTCCCCAATTTCAAGCAACACCAAATAACACCCATTTAATTAGCTCCATGTACGATCCACGCGCTTATGGCGTTCCGTACACGCAAACACACGACACATCCATGCTTTCTCTACAACCAACGGGTGGATTTATGGTAGTGCCGAAGAGCGAACCGCAATTTGGAGGCGGAATTCATGATTTTTCAAGTAGCAGTAGTCGGATTGGGTTGAATTTGGGCGGG…	MLDYEWENQSSFMFTSDQNTQEENDQNNNQFLDPQAHFPHITSYQHPQQQQQQQLQNPHFPQFQATPNNTHLISSMYDPRAYGVPYTQTHDTSMLSLQPTGGFMVVPKSEPQFGGGIHDFSSSSSRIGLNLGGRTYFASSSEDDFVNRLYRRTRAVDAGSVNSPKCQAEGCNADLTHAKHYHRRHKVCEFHSKASTVIAAGLTQRFCQQCSRFHVLSEFDNGKRSCRKRLADHNRRRRKNIQQENNKKQPQPSSKSPAESGAQSSTVTVAISPPRIPVDGFRQRTYQQVTTSSSFPMGD
Solanum lycopersicum	SlSPL3	XM_010322716.3	ATGGAATCATCATCATCGTCATCAAAAAGGGCCAAGGCACCAGGGAATATAGCTCATTGCTTGGTTGATGGGTGTAATGCAGACCTAAGTGAATGCAGAGAGTATCATCGCCGGCATAAAGTTTGTGAGGTGCATTCAAAGACTGCCAAAGTCACAATTGCAGGTCGAGACCAACGCTTCTGTCAACAATGTAGCAGGTTTCATTCATTGGTAGAATTTGATGATGGAAAGAGAAGCTGTCGGAAACGTCTTGATGGGCATAACAGGCGTCGAAGGAAGCCCCAGCCAGATTCTATGGCAAAAAATTCTGGAATACTTTTTGGCCAACAAGGAACGAAACTCCTGTCATTTAGCAGTCAACAAATATTTCCAAGTGCAGTTGTGAGCTCTGCATGGGCT…	MESSSSSSKRAKAPGNIAHCLVDGCNADLSECREYHRRHKVCEVHSKTAKVTIAGRDQRFCQQCSRFHSLVEFDDGKRSCRKRLDGHNRRRRKPQPDSMAKNSGILFGQQGTKLLSFSSQQIFPSAVVSSAWAGVVKTDSDMVLYNNQSHMNGMDSQNSFPDSSGHSYKGGSQFQFMQGSDRSLTEAPLFEHPTSAAGISSSGQKIFSSGLNDIVDSDRALSLLSSAPAVTREIGLSHMVQQPASIPRSQSHGLQYDGLSHFPFAQDFNSKPQDSHVSNSSSPLHFHDMLQNAQDESSTIPASQQTLAFMWD
Antirrhinum majus	AmSPL	X92369.1	CAAACATCTTCTTCCCAGAGGAATGGATACGAGCAAAGGAGAAGGGAAGAGGGTCATAAAGTTACCTGGATCACAAGAACAAGGTGAAGAAGAGGACGATATTGGAGAAGATAGCAAGAAAACACGAGCGCTGACTCCATCTGGCAAAAGGGCATCCGGATCAACTCAGCGTTCTTGCCAGGTCGAGAATTGCGCTGCTGAAATGACTAACGCCAAACCGTACCATCGCCGCCATAAAGTATGTGAATTTCATGCCAAGGCTCCCGTGGTTCTTCATTCTGGGCTACAACAACGCTTCTGCCAGCAGTGCAGCAGGTTTCACGAGTTATCCGAGTTTGATGAAGCTAAAAGAAGTTGCCGCAGGCGTTTGGCAGGTCATAATGAGCGACGCCGCAAGAG…	MDTSKGEGKRVIKLPGSQEQGEEEDDIGEDSKKTRALTPSGKRASGSTQRSCQVENCAAEMTNAKPYHRRHKVCEFHAKAPVVLHSGLQQRFCQQCSRFHELSEFDEAKRSCRRRLAGHNERRRKSSHDTH
Daucus carota	DcSPL	XR_001804530.1	ATGGAATTTGATGGATCAAGTACTGGTCAGGCACCAGGGGATGATAGTGAAGTGATCGTAAAGTATACACACCAGCTGATGAGCCAATTCTTACAAACAACAGATGTAATGCGGCTAAGATTTTCAGCTGAAGTTCCTTGGTTTGGTATTGAGCAAGAATACACCCTATTGAAGAAAGAGGAGTTTGATGAAGGTAAAATAAGTTGTTGCAAGGGTTTAGCTGGTCATAATAGACGGAGAAGGAAGACGCATCCTGAAAATGCAGCTAATGCAGTCAACTCGAATGAGGAGCAGTATTTATAA	MEFDGSSTGQAPGDDSEVIVKYTHQLMSQFLQTTDVMRLRFSAEVPWFGIEQEYTLLKKEEFDEGKISCCKGLAGHNRRRRKTHPENAANAVNSNEEQYL
