# Supplementary material for: SQUAMOSA Promoter Binding Protein-Like (SPL) Gene Family: TRANSCRIPTOME-Wide Identification, Phylogenetic Relationship, Expression Patterns and Network Interaction Analysis in Panax ginseng C. A. Meyer
Source: Plants (Basel). 2020 Mar 11;9(3):354. doi: 10.3390/plants9030354 (PMC7154844; doi:10.3390/plants9030354)
Supplement: Supplementary file 1 [file plants-09-00354-s001.zip › supplementary-plants-717614/Table S4.xlsx]

## Sheet: Sheet1
Table S4 The expressions of PgSPL transcripts (TPM) in 14 tissues, 42 farmers’ cultivars and 4 different years old ginseng
Transcript	length (bp)	42 genotypes																																										14 tissues
		S1	S2	S3	S4	S5	S6	S7	S8	S9	S10	S11	S12	S13	S14	S15	S16	S17	S18	S19	S20	S21	S22	S23	S24	S25	S26	S27	S28	S29	S30	S31	S32	S33	S34	S35	S36	S37	S38	S39	S40	S41	S42	Fiber root	Leg root	Main root epiderm	Main root cortex	Rhizome	Arm root
PgSPL01	231	0	0	0	0	0	0	0	0	0	0	0	0	0	0	0	0	0	0	0	0	0	0	0	0	0	0	0	0	0	0	0	0	0	0	0	0	0	0	0	0	0	0	0	0	0	0	0	0
PgSPL02	529	0	0	0	0	0	0	0	0	0	0	0	0	0	0	0	0	0	0	0	0	0	0	0	0	0	0	0	0	0	0	0	0	0	0	0	0	0	0	0	0	0	0	0	0	0	0	0	0
PgSPL03	988	3.42	3.14	3.8	4.21	4.97	7.37	6.81	4.02	7.08	10.73	18.52	29.43	1.37	1.14	6.83	6.02	5.57	12.36	11.14	29.06	8.58	6.44	7.4	41.05	4.72	1.65	18.92	3.86	2.04	2.1	5.7	14.73	1.41	14.22	4.84	5.21	4.75	25.18	3.54	22.06	8.72	9.28	14.03	15.73	17.04	7.72	21.83	13.53
PgSPL04	2342	0	0	0	0	0	0	0	0	0	0	0	0	0	0	0	0	0	0	0	0	0	0	0	0	0	0	0	0	0.1	0	0	0	0	0	0	0	0	0	0	0	0	0	0.13	0	0	0.07	0	0
PgSPL05	280	0	0.83	0	0	0	0	0.9	0	0	0	0	0	0	0	0	0	0.97	0	0	0	0	0	0	0	0	0	0	0	1.01	0	0	0	0	0	0	0	0	0	0.83	0	0	0	0	0	0	0	0	0
PgSPL06	254	0	0	0	0	0	0	0	0	0	0	0	0	0	0	0	0	0	0	0	0	0	0	0	0	0	0	0	0	0	0	0	0	0	0	0	0	0	0	0	0	0	0	0	0	0	0	0	0
PgSPL07	216	0	0	0	0	0	0	0	1.45	1.42	0	0	0	0	0	0	0	0	1.29	0	0	0	0	0	0	0	0	0	0	0	0	0	0	0	0	0	0	0	0	0	0	1.21	0	0	0	0	0	0	0
PgSPL08	3216	0	0	0	0	0	0	0	0	0	0	0	0	0	0	0	0	0	0	0	0	0	0	0	0	0	0	0	0	0	0	0	0	0	0	0	0	0	0	0	0	0	0	0	0	0	0.05	0	0
PgSPL09	264	0	0	0	1.13	1.93	0	0	0	0	1.2	0	0.93	0	0	0	1.04	0	0	1.01	0.88	1.32	0	1.02	0	1.3	0	2.79	0	0	0	0	3.7	0	3.45	1.15	0	0	1.04	0.89	0	0	2.99	0	0	0.95	0.75	1.05	0
PgSPL10	1037	0.75	7.36	7.22	1.5	7.73	3	0	2.8	0.75	3.22	6.71	11.5	0.26	2.43	2.02	9.85	7.13	1.58	4.28	5.72	1.75	0	3.86	9.76	5.05	1.57	0.42	11.87	0.48	3.55	5.18	5.15	5.14	4.75	1.02	0.52	2.14	1.16	2.19	5.79	9.56	2.65	1.45	2.14	4.1	5.84	14.15	2
PgSPL11	3582	0	0	0	0	0	0	0	0	0	0	0	0	0	0	0	0	0	0	0	0	0	0	0	0	0	0	0	0	0	0	0	0	0	0	0	0	0	0	0	0	0	0	0	0	0	0	0.12	0
PgSPL12-01	511	1.06	1.69	2.23	3.34	3.19	1.59	0.45	1.62	1.59	1.71	0.45	0.44	0.56	0.58	1.43	3.9	1.47	0.48	2.87	6.69	6.06	0.87	2.9	2.89	2.41	2.01	0.89	6.61	2.57	2.36	0.84	2.62	3.33	0.72	2.72	1.11	2.02	0.99	0.86	0.51	0.68	8.77	0	0.42	1.32	4.14	3.61	3.05
PgSPL12-02	523	0	0	0.7	1.93	0	0	0	0	0	0	0	0	0	0	0	0	0.95	0.94	0	0	0.74	0	0	0	0	0	0.43	0.59	0	0	1.62	2.56	0	1.39	0	0	0	0	0.81	0	0.66	0.61	1.81	0.41	0.43	0.8	2.33	0.7
PgSPL13	832	7.24	8.77	15.39	16.4	11.64	11.67	0.53	3.21	3.45	13.53	8.98	15.14	5.93	20.13	14.11	13.57	9.32	13.09	19.88	17.39	35.83	10.8	27.46	10.58	10.62	7.13	16.06	13.89	9.16	16.2	8.31	19.2	5.64	9.48	7.74	5.26	14.97	13.18	17.21	6.68	9.91	26.48	18.35	14.48	7.25	14.51	16.93	17.04
PgSPL14	1097	5.65	8.44	4.98	7.32	13.77	4.25	0.98	3.6	4	11.4	6.13	13.49	6.65	13.77	6.76	15.33	9.27	11.29	9.99	12.09	31.3	11.93	18.62	10.7	7.4	7.11	12.82	10.39	7.09	8.37	9.11	16.7	7.59	9.44	7.23	2.46	15.75	10.74	16.05	4.55	9.62	16.22	9.29	10.61	4.25	8.33	10.46	13.59
PgSPL15	439	9.31	19.48	32.91	30.18	19.41	18.27	16.54	18.55	16.23	12.8	18.45	14.85	7.87	26.97	16.3	13.27	30.07	22.14	16.38	31.91	31.51	9.2	41.42	22.78	26.43	19.8	15.69	32.62	19.41	21.04	28.38	17.06	20.13	18.41	21.87	20.32	11.33	25.08	16.43	14.52	11.72	12.03	18.27	8.39	12.01	15.49	7.68	11.16
PgSPL16	930	48.14	105.64	93.33	99.61	65.95	48.26	138.56	185.49	136.1	79.7	30.54	21.37	75.56	66.73	42.18	49.28	141.05	78.99	50.01	47.76	82.9	32.48	73.43	22.12	111.73	152.79	37.49	98.82	181.73	65.67	128.58	31.15	114.55	57.53	118.39	125.66	179	45.84	72.76	45.38	116.44	70.2	19.5	17.42	12.42	6.73	12.69	10.19
PgSPL17-01	4180	0	0	0	0	0	0	0	0	0	0	0	0	0	0	0	0	0	0	0	0	0	0	0	0	0	0	0	0	0	0	0	0	0	0	0	0	0	0	0	0	0	0	0	0	0	0	0	0
PgSPL17-04	4149	0	0	0	0	0	0	0	0	0	0	0	0	0	0	0	0	0	0	0	0	0	0	0	0	0	0	0	0	0	0	0	0	0	0	0	0	0	0	0	0	0	0	0	0	0	0	0	0
PgSPL17-05	3882	0	0	0	0	0	0	0	0	0	0	0	0	0	0	0	0	0	0	0	0	0	0	0	0	0	0	0	0	0	0	0	0	0	0	0	0	0	0	0	0	0	0	0.15	0	0	0.07	0	0
PgSPL18	1146	0	0	0	0	0	0	0	0	0	0	0	0	0	0	0	0	0	0	0	0	0	0	0	0	0	0	0	0	0	0	0	0	0	0	0	0	0	0	0	0	0	0	0	0	0	0	0	0
PgSPL19	684	2.32	4.63	5.6	4.27	7.66	4.66	3.9	8.68	2.7	7.91	7.8	5.46	3.24	7.15	10.42	4.27	5	7.01	4.89	7.64	8.59	1.27	17.26	8.09	5.68	5.85	12.31	4.82	4.88	8.26	5.85	5.75	9.37	10.13	3.18	1.62	2.58	8.65	8.29	4.49	6.92	2.4	10.81	11.19	3.52	7.24	7.67	9.29
PgSPL20-01	982	0	0	0	0.34	0	0	0	0	0	0	0	0	0	0	0	0	0	0	0	0.41	0	0	0.38	0	0	0	0	0	0	0	0	0.34	0	0	0	0	0	0	0	0	0	0	0	0	0	0.43	0	0.51
PgSPL20-10	1798	0.15	0	1.86	1.18	0.44	0	0.52	0	0	6.06	0	0.32	0	2.86	0	0.59	0.85	5.04	3.35	2.19	3.21	0	2.26	0.96	0.22	2.68	0.02	0.38	1.03	0	0	2.06	0	3.05	0	0	1.48	1.99	1.59	0	1.68	5.5	0	0.02	0.37	0.15	2.7	1.28
PgSPL20-03	994	0	0	0	0.16	0	0	0	0	0	0	0	0.45	0	0	0	0	0	0	0	0	0.52	0	0	0	0.42	0	0.42	0.7	0	0	0	0	0	0	0	0	0	0	0	0	0	0.71	0	0.39	0	0	0	0
PgSPL20-04	1779	1.36	0	0.66	1.08	0.17	0.29	0	0.88	0	0.9	0.67	1.04	0	0.48	2.2	1.19	1.55	0.59	0.65	1.51	1.36	1.63	0.74	0.39	0	0.09	0.18	0.78	0.23	0.81	0.95	1.61	0.9	0.25	0.75	0	0.1	0.49	0.28	0	0	0.99	0	1.18	0.66	1.11	1.33	0.27
PgSPL20-05	1697	1.46	2.27	0	0	1.72	0	0	0	0	0	0	3.1	0.86	0.76	0	0	1.23	0.4	3.42	0.19	0	0	0.56	1.17	0	0.73	2.74	2.77	0	0	0	0.75	0	0	0	0	0.44	2.56	0.36	2.51	0	1.74	0.03	0.37	1.24	0.39	0.93	0
PgSPL20-06	1685	1.43	0	0	0	0.43	0.45	0	0.15	1.66	0	1.34	2.75	0	0.82	1.13	0	3.42	0.07	1.76	2.31	0	1.74	2.81	2.3	0	0.18	4.12	2.58	0	0	0.45	1.77	1.75	0	1.21	1.1	0.92	0.52	1.96	0	0	0.31	1.15	0.83	0.86	1.16	1.75	0
PgSPL20-08	1786	1.19	0	0.97	2.96	1.7	0	0.54	0	0	5.38	0.81	0.88	0	4.06	2.24	1.39	4.88	8.24	2.63	3.64	4.2	0	5.41	0.56	0	0.41	1.56	1.02	1.24	1.21	2.82	1.32	0	8.27	0	0	1.15	1.68	0.34	0	0	1.86	0	0.71	1	0.38	4.26	0.19
PgSPL20-09	1791	0.22	0.9	0.78	0.17	0.07	0	0	0	0	1.25	0	0.5	0.52	0.63	0	0.61	0.27	0.33	0.38	0.62	1.21	0	0.48	0.93	1.3	0.82	0	0.27	0.4	0	0	1.82	0	0.23	0	0	0.18	0.59	1.34	0.23	1.18	2.83	0.54	0.06	0.31	0.85	0.74	1.64
PgSPL21-11	2176	12.23	9.18	5.86	0	7.19	12.34	11.79	10.64	21.21	20.01	26.21	20.06	11.43	21.46	10.77	12.37	13.48	19.19	9.98	8.4	25.48	6.83	17.12	19.03	10.78	11.73	22.38	16.18	10.52	7.5	10.37	12.2	7.16	13	10.68	14.85	9.57	16.01	6.18	12.79	12.39	7.25	16.83	17.57	10.99	13.36	21.02	18.6
PgSPL21-13	2164	1.3	1.37	7.6	14.04	2.31	0	3.66	0	0	0	0	0	2.09	0	8.7	1.13	2.63	0	1.14	6.78	0	0	1.71	0	0	5.15	0	3.68	0	0	0	0	0	4.81	0	0	2.08	4.73	3.74	5.51	0	4.47	6	4.21	3.67	0	0	1.38
PgSPL21-16	2206	0	0.33	0.78	0.96	0.76	0	0.22	0	0	0	0	0	0	0	0	0	0.15	0	0.89	0.73	0	0	0.38	0	0	0.84	0	0.26	0	0	0	0	0	0.45	0	0	0.27	0.8	1.43	0.19	0	0.69	0.22	0.23	0.4	0	0	0.02
PgSPL21-18	2218	0	1.62	0.28	0	1.53	2.67	0.39	1.9	0.86	0	1.12	1.52	0	0	0	0	1.09	0	2.94	0.77	0	0.96	4.16	3.86	0	1.67	2.16	0.67	0	4.31	2.11	0.64	2.14	1.53	1.55	0.67	0.91	2.04	1.61	0.51	3.29	1.22	0.58	1.41	1.25	1.98	2.15	0.43
PgSPL22-01	1827	0	0	2.31	0	0	0.23	0	1.27	0	0	0	1.37	0	0	3.92	1.91	0.9	2.82	0	0	0	0	2.16	0	4.28	0	0	7.64	0	1.16	3.68	0	1.74	0	0	0	1.73	1.82	1.21	1.39	1.59	2.46	0	0	2.46	3.49	0	6.1
PgSPL22-02	1751	0.56	0.49	1.1	0	2.72	2.45	1.53	2.47	0.95	3.42	3.01	2.08	1.99	0.62	2.44	0	0.87	1.18	2.7	2.01	1.02	1.3	1.7	2.44	1.42	3.15	1.24	4.99	0.85	1.25	4.09	1.84	2.18	2.12	1.14	0.75	4.1	1.94	2.16	0	0	2.55	0	1.84	0.65	1.89	2.78	2.89
PgSPL22-03	1691	11.63	26.54	31.56	3.99	22.25	22.28	7.69	3.47	8.5	11.62	13	6.05	6.2	20.28	10.68	7.73	7.37	19.23	5.69	6.21	5.8	86.64	2.04	8.86	7.4	8.54	14.81	7.93	8.93	12.38	17.6	40.75	10.64	12.41	5.29	6.35	6.47	8.17	19.7	5.09	6.17	39.95	2.44	2.86	10.61	5.63	4.62	3.23
PgSPL22-04	1827	4.1	7.74	4.61	2.65	6.72	5.04	2.54	2.53	3.75	10.38	5.43	6.85	11.28	3.89	7.84	5.73	8.12	4.23	6.85	10.52	3.88	4.44	4.31	6.3	0	3.29	5.14	19.11	7.03	1.16	7.36	5.21	4.35	8.32	3.13	4.01	3.46	1.82	7.25	2.78	3.17	9.84	6.94	6.16	1.23	0	4.88	0
PgSPL22-05	1735	0	0.35	0	0	0	0	0	0	0	0	0	0	0	2.62	0	0	0	0	0	0	0	0	0	0	0	1.24	0	0	0	0	0	0	0	0	0	0	0	1.27	0	0	1.09	0	0	0	0	2.26	0.86	0
PgSPL23-01	1046	38.62	34.28	23.66	30.52	26.18	29.78	27.7	17.92	19.03	27.95	32.41	30.61	20.46	36.72	19.98	15.66	36.49	18.58	25.02	39.12	36.64	15.78	53.98	45.65	17.78	9.65	51.61	37.53	26.91	13.42	24.52	21.05	16.25	28.52	31.43	31.27	40.03	40.31	30.59	27.71	21.69	33.87	29.02	32.22	34.93	22.31	35.3	28.12
PgSPL23-35	454	24.11	15.38	15.44	17.57	18.7	19.34	17.92	12.3	9.02	17.53	24.32	18.01	10.33	27.67	16.25	10	20.85	16.38	14.15	19.5	31.06	9.87	34.44	26.85	11.69	5.34	33.78	20.54	11.7	4.83	13.67	9.96	14.08	18.95	27.27	21.47	25.28	26.97	18.23	15.74	14.37	27.29	11.97	15.09	14.58	11.7	12.52	17.2
PgSPL24-01	531	0	0	1.6	0	0.62	0	0	1.21	0	0	2.48	1.98	0	0	0	0	0	0	0.64	0.81	0	0	0	4.65	0	0	0	1.55	0	0	0	2.23	0	1.44	0	0	0	0	0	0.29	0	0	0	0	0	0.12	0	0
PgSPL24-10	1783	0	0	0	0	0	1.13	0	0	0.68	0	0	0	0	0	0	0	0	0	0	0	0.85	0	0	0.27	0	0	0.03	0	0	0	0	0	0	0	0	0.66	0	0	0	0	0	0	0	0	0	0	0	0
PgSPL24-11	680	0	0	0	0	0	0	0	0	0	0	0	0	0	0	0	0	0	0	0	0	0	0	0	0	0	0	0	0	0	0	0	0	0	0	0	0	0	0	0	0	0	0	0	0	0	0	0	0
PgSPL24-13	1026	1.85	0	0	0	0	0	0	0	0	0	0	0	0	0	0	0	0	0	0	0	0	0	0	0.7	0	0	0	0	0	0	0	0	0	0	0	0	0	0	0	0	0	0.82	0	0	0	0	0	0
PgSPL24-14	1155	0	0	1.52	0	0	0	0	0	0	0	0	0	0	0	0	0	0	0	0	0	0	0	0	0	0	0	0.68	0	0	0	0	0	0	0	0.91	0	0	0	0	0	0	0	0	0	0	0.58	0	0
PgSPL24-15	1127	0	21.51	21.31	2.75	8	13.45	1.12	6.71	2.69	4.68	8.49	27.23	10.78	1.98	2.75	22.86	18.32	5.08	7.53	44.55	4.23	3.37	5.52	41.79	9.96	0.96	3.72	19.36	8.45	5.5	12.31	11.9	9.64	5.67	2.63	1.15	11.33	2.93	10.52	15.69	20.26	15.68	9.57	5.51	19.38	2.44	16.22	7.93
PgSPL24-16	1187	0	1.02	0	0	0	0	0	0	0	0	0	0	0	0	0	0	0	2.38	0	0	0	0	0	0	0	1.63	0	0	1.71	0	0	0	0	0	0	0	0	0	0	1.54	0	0.31	0	0	0	0	1.62	0
PgSPL24-19	430	0	0	0.11	1.41	0	0	0	0	0	0	0	0.09	0	0	0	1.08	0	0	0	0	0	2.5	1.75	0	0	0	0	0	0	0	2.18	0.31	1.04	0	0	0	0	0	0	0	0	0.4	0	0	1.59	0	0	0.85
PgSPL24-03	1312	0	0	0	0	1.88	0	1.42	1.06	0	0	0	0	0	0	1.85	0	2.16	1.61	0.08	3.09	0	0	1.47	0.81	1.82	1.19	0	0.54	0	0	0	0	0	0.82	0	0	0	0.14	0	2.85	3.24	0.7	0	0	0	0.42	0	0
PgSPL24-05	1968	3.05	2.56	0	0	0	2.39	3.39	0	4.6	2	0	0	2.5	1.99	0	0	0.3	0	1.67	0	0	0	0	0	0	3.04	3.21	0	2.12	0	0	0	0	0	1.16	0	0.32	0	0	0	0.72	0	4.91	0.12	0	0	0	0.93
PgSPL24-07	1211	2.23	5.11	4.64	4.39	0	0.92	1.72	6.78	0	0	0	1.45	0.23	0	0	2.92	5.62	0.35	0	0	1.3	11.83	0	1.28	6.34	0	0	4.33	0	12.84	3.62	2.03	5.41	1.65	3.01	5.34	11.23	0.84	3.42	0	3.17	0.59	0.79	5.63	2.33	1.79	3.72	4.2
PgSPL24-09	776	20.65	59.6	94.98	36.67	11.36	69.24	18.46	37.29	32.44	50.62	78.74	74.46	52.81	37.12	34.33	86.08	57.13	28.49	31.48	103.76	52.55	21.03	50.5	99.06	24.8	49.46	30.84	115.41	51.26	30.11	52.4	40.21	46.42	33	44.01	31.48	16.76	29.94	32.23	55.25	72.69	68.84	97.61	88.48	32.92	73.86	55.31	89.66
PgSPL25-01	2764	3.53	0.99	6.31	5.81	2.55	5.34	8.63	2.21	0	5.9	9.97	9.81	1.01	12.08	7.81	8.6	14.78	7.3	11.35	16.87	8.1	6.85	13.26	13.87	12.11	0	15.27	5.33	4.94	6.5	3.99	9.93	5.33	13	15.83	3.94	11.61	18.67	7.72	7.11	4.31	12.47	3.15	5.78	8.14	4.8	5.67	3.7
PgSPL25-10	2606	0	5.59	2.62	7.82	5.93	4.11	9.4	7.75	5.57	4.36	3.86	4.11	3.49	4.01	5.4	8.15	0	3.16	5.28	4.13	2.39	14.8	4.63	2.53	2.05	3.14	6.38	5.78	3.74	7	10.84	0	7.07	3.23	3.7	4.99	5.49	2.2	6.04	0.89	0.6	3.09	9.95	0.91	2.1	2.37	3.79	0
PgSPL25-08	2408	11.21	1.95	0.8	4.16	0.81	2.18	0	1.19	6.54	4.9	1.74	9.44	4.23	6.01	1.56	0	0	0	8.37	2.92	14.21	1.47	7.27	4.16	0.59	3.11	6.69	4.83	8.13	1.44	0.34	12.64	1.03	5.59	10.83	4.56	0.14	12.44	0	7.67	5.63	4.48	0	6.49	0.6	0	14.33	5.17
PgSPL26-01	2025	0	0.52	0	2.63	0	0	3.43	0.59	1.54	3.4	1.42	1.16	0	0.16	3.45	0	1.28	2.36	2.57	0.69	4.42	0	3.34	2.45	2.39	0.75	3.14	0.7	0	0.34	1.14	2.09	0.3	3.66	0.2	1.19	1.87	2.84	1.88	4.98	1.05	0.54	0.41	0.41	1.18	0.12	0.97	0
PgSPL26-10	2288	0.06	0.82	0.03	0.95	0.19	0.32	0.28	0	0.45	0.85	0	0.08	0	0	0.25	0.01	0.45	0.03	0.05	0.72	0.44	0	0.03	0.27	0	0.02	0.11	0.63	1.21	0.01	0.34	0	0	0.02	0.36	0.15	1.13	0.04	0.29	0.02	1.27	0.96	0	0.07	0.07	0.07	0.37	0
PgSPL26-11	2407	0.09	0.75	0.01	0	0.12	0.07	0.24	0	0	0.02	1.53	1.24	0	0.53	0.36	0.05	0.09	0.85	0	0	0.76	0	0	2.57	1.23	0.8	0.01	0.17	0.94	0.71	0.1	1.5	0.66	0.21	0	0.05	0.78	0	0.12	0.31	0.01	1.34	0	0.01	0	0.67	0.24	0
PgSPL26-12	1948	0	1.57	0	0.49	0	0.68	1.93	0	0.21	1.25	1.09	1.33	0.4	0.51	2.92	0	1.97	4.09	0	0	2.28	0	3.26	3.12	0.51	0.83	0.75	0.41	0.18	0.05	2.23	1.27	0.27	1.98	0	2.03	1.49	1.22	1.69	7.38	0.83	0.48	0.28	1.48	0.81	2.15	2.12	0
PgSPL26-13	2177	0.81	0.74	0.13	0.53	0.1	1.19	4.95	0	0.71	0.8	0.09	1.27	0.01	1.65	0.37	1.51	2.03	0.05	0.32	1.24	0	0	0.2	0.34	0	0.43	0.08	0.22	1.59	0.08	1.61	0.14	0	0.71	0.02	0.49	0.27	0.62	0.71	0.13	0.25	0.77	0	0	0.25	0.98	0.64	0
PgSPL26-16	1955	2.44	2.81	2.71	0.99	3.65	2.19	0	0	2.65	0.11	1	2.6	0	0	0.17	3.47	0.28	2.89	1.68	2.05	0.88	0.74	0	1.24	0	1.88	1.16	6.22	0.02	1.59	0.34	0	1.17	1.47	0.23	0.48	1.22	0.96	0.88	0.06	0.14	0.48	0	0.04	1.88	1.16	2.35	0
PgSPL26-17	2193	0.16	1.02	0.02	0.01	0.09	0.08	1.22	0	0	0.08	0.3	1.02	0.51	0.29	0.45	0.35	0.11	0.08	0	0	0.31	0	0	0.31	0	1.11	0.01	0.24	1.38	0.04	0.13	0.16	0	0.04	0	0.27	0.26	0.22	0.15	0.47	0.02	0.39	0	0	0	0.4	0.37	0
PgSPL26-18	2270	1.71	0.01	0	1.72	0.06	0	1.99	0	1.11	0.91	0.89	2.07	0	0.45	0.49	0	0.01	0.09	0.09	0.24	1.52	0	0.1	0.2	0	0.79	0.23	0.2	0	0.07	0.01	0.27	0	0.01	0.16	1.39	0.02	1.1	0.28	0.5	0.12	0.07	0.33	0	0.24	0	0.12	0
PgSPL26-19	2043	0	2.24	0	1.33	0	1.48	0.01	0	1.4	0.37	0.08	0.44	0	0	0.78	0	0.81	2.43	1.21	0.69	2.04	0	1.41	1.61	0.26	0.78	1.15	0.78	0.04	0.27	1.25	1.15	0.36	3.29	0.7	0.49	2.83	0.22	1.61	0.89	1.14	0.38	0	0.68	2.81	1.49	1.73	0
PgSPL26-02	2377	6.2	1.38	1.45	1.27	0.84	0.65	0.58	0	1.46	2.15	0.59	3.9	1.04	0.67	0.29	0.84	0.83	1.04	0.89	2.51	0.32	0	0.99	0.23	0	0.46	0.77	2.08	2.3	0.47	0.03	0.04	0	0	0.98	3.14	0.45	1.29	0.32	0.32	0.24	1.75	2.26	0.5	0	0.04	0.61	0
PgSPL26-20	2502	0	0.79	0.04	0.34	0.27	0.81	0.63	0	0.3	0.84	0	0.02	0	0	0.43	0	0.97	0.05	0.05	1.15	0.32	0.66	0.03	1.66	1.49	0	0.08	0.34	1.64	0	0.66	0	0.82	0.76	1.57	0.06	0.54	0	1.39	0.05	2.13	2.67	0	0.72	0.16	0.04	0.14	0
PgSPL26-21	1937	12.94	2.91	0.31	1.98	1.91	0	0.2	0.77	2.05	2.9	1.66	2.07	0	0	1.26	0	4	1.41	4.14	3.05	1.48	3.08	0	2.63	0	0.3	3.87	9.63	0	0.9	2.29	0	4.45	3.13	0.06	0.55	5.03	7.49	1.26	0.2	0.38	2.94	0.08	0.16	0.28	0.69	1.67	2.72
PgSPL26-22	2132	0	3.05	0	3.8	0	6.93	14.05	1.12	3.12	8.48	2.49	2.85	2.37	7.41	5.12	0	5.85	7.62	7.07	1.02	4.32	0	14.23	4.7	5.18	4.91	4.98	0.43	2.46	0.76	3.33	9.7	0.21	8.89	6.47	5.56	2.86	2.64	6.15	8.7	4.49	2.51	2.2	3.63	2.04	1.96	2.72	0
PgSPL26-03	1844	4.96	4.25	7.12	0.28	1.35	4.28	0.03	2.41	5.49	7.85	7.98	12.74	2.94	0	3.1	4.51	1.57	4.23	6.69	15.95	0	4.2	0	7.81	0	4.46	4.21	13.34	0.02	4.7	0.77	0	1.57	1.31	3.64	1.64	2.7	3.67	4.03	0.49	0.94	11.78	1.31	0.36	2.69	0.8	0.17	0
PgSPL26-04	1932	0	2.32	0	0.6	0	2.21	1.46	1.17	2.18	7.69	2.01	3.57	0.17	10.03	5.19	0	5.56	5.39	6.95	6.52	0	0	5.66	6.05	3.64	3.3	2.23	0.85	0.04	1.08	2.65	5.7	1.05	6.76	1.27	2.5	4.34	1.63	3.75	5.18	2.05	3.5	0.34	0.3	4.48	3.63	0.44	0
PgSPL26-05	2484	0.3	0	0	0.78	0.08	0	0.54	1.45	1.1	0.28	1.38	2.45	0	1.71	0.46	0	0	0.43	0.09	0.25	1.74	0.07	0.09	0.94	0	0.7	0.17	0.07	0	0.1	0	1.33	0	0.1	0.95	1.14	0	0.05	0.91	1.58	0.07	0.04	0.05	0	1.32	0	0.04	0
PgSPL26-06	2044	13.51	2.84	9.65	5.42	1.81	10.31	3.95	1.93	4.11	10.31	5.4	6.26	2.84	0	2.71	5.34	5.9	4.57	8.9	3.97	4.99	3.42	0	7.22	0	5.95	3.91	1.33	6.58	1.25	4.04	0	1.1	13.57	3.27	6.23	2.91	7.16	4.44	0.53	2.16	6.68	0.39	0.26	3.81	3.29	4.39	3.1
PgSPL26-07	2391	0.92	0.33	0.15	1.19	0.16	1.79	2.34	1.52	0.3	0.2	0.22	1.13	0	1.29	0.18	0.11	4.43	0.44	3.75	2.03	0	2.57	0.44	2.06	0.37	0.08	0.08	0.11	2.72	0.51	4.02	0.49	0.2	4.5	0.02	0.12	0.64	0.01	0.57	0.04	0.26	1.35	0	0	0.13	1.96	1.6	0
PgSPL26-08	2591	0.29	2.33	4.55	0.1	2.96	1.74	0.05	0.47	1.62	0.46	0.07	2.17	0	0.3	0.21	4.61	0.52	1.69	0.16	2.99	0.04	0.01	0.64	0.38	1.65	0.15	0.44	2.18	0.42	0.14	0.01	0.01	2.84	0.15	1.47	2.11	0.02	0.19	2.02	2.46	0.04	1.12	1.04	0.82	0.01	0.01	0.13	0
PgSPL26-09	1860	2.22	1.91	4.06	1.73	1.69	2.36	0.09	0	4.03	1.57	1.73	3.35	1.12	0	1.1	0.66	1.47	2.35	0	0	0.75	0	0	2.95	0	0.33	2.01	4.32	0.18	0.06	1.96	0	0.24	0.73	0	1.79	0.57	4.06	2.27	0.43	0.76	0.88	1.3	0.93	2.15	0.59	2.61	2.84
PgSPL27-01	3029	4.79	2.79	1.35	8.1	2.94	5.04	5.43	5.18	2.35	9.08	3	8.71	5.64	6.55	5.06	2.16	3.62	5.58	5.21	7.12	12.86	6.32	6.4	5.01	4.87	4.23	5.96	8.58	5	3.03	5.99	7.04	6.96	7.57	6.51	3.67	6.41	5.59	3.9	3.75	2.65	2.84	2.15	3.37	1.76	2.73	2.91	2.79
PgSPL27-11	3051	0.78	2.69	4.79	3.75	1.4	1.51	2.8	2.74	2	1	2.79	2.8	1.32	3.41	1.74	5.33	4.04	3.15	3.04	3.41	4.68	0.96	3.82	5.82	1.84	0.37	2.82	3.64	2.8	1.41	1.74	2.97	4.23	4.57	2.85	3.27	0.5	3.46	3.65	4.26	3.09	4.81	2.03	2.09	1.02	0.52	1.01	0.6
PgSPL27-03	2821	2	0.22	0	0	0.7	0	2.22	0.57	0	0.62	0	1.92	0	1.48	0	2.11	1.94	0.22	1.92	2.68	0	0	1.89	1.21	0	0	0	0.62	0	0	0	0	1.36	0	0	0	0	0.99	2.2	1.63	0	0	1.02	0.75	0	0	1.44	0.82
PgSPL27-04	2879	1.27	1.75	1.64	5.01	1.76	3.02	2.4	4.54	1.57	2.61	2.29	4.37	2.48	2.28	2.53	0	1.3	3.88	2.7	3.09	6.34	4.95	3.81	2.42	2.79	1.87	5.12	3.3	2.62	1.41	3.55	3.45	1.16	5.49	5.32	3.44	2.22	3.72	1.81	3.78	3.28	1.67	1.76	2.03	1.78	0.76	0	1.35
PgSPL27-06	2886	0.01	0.21	0.56	0	0	0	0	0	0	0.09	0	0	0	0	0.13	0	0	0	0.88	0.37	0	0	0	0.02	0.23	0.28	0	0	0.44	0.15	0	0.01	0	0	0	0.36	0	0.74	0	0	0	0.55	0.07	0	0	0.09	0	0
PgSPL27-07	2864	0.09	0.28	0.14	0	0	0	0	0	0	0.77	0	0	0	0	0.23	0	0	0	1.81	1.57	0	0	0	0.03	0.57	0.83	0	0	1.22	0.84	0	0.07	0	0	0	0.19	0	1.04	0	0	0	0.32	0.06	0	0	0.91	0	0
PgSPL27-08	2828	0	0	0	0	0	0	0	0.19	0.43	0	0	0	0	0.01	0	0	0.12	0	0	0	0	0	0	0.23	0	0	0	0	0	0	0	0.03	0	0	1.16	0	0	0	0	0.63	0	0	0	0	0	0	0.02	0
PgSPL27-09	2806	0	0	0	0	0	0	0	0.38	0.18	0	0	0	0	0.02	0	0	0.17	0	0	0	0	0	0	0.37	0	0	0	0	0	0	0	0.28	0	0	0.94	0	0	0	0	1.38	0	0	0	0	0	0	0.42	0
PgSPL28-11	509	0	5.62	0	0	0	0	0	0	11.22	0	0	0	0	0	0	0	0	0	0	0	0	0	0	0	0	0	3.91	0	0	2.35	0	0	0	0	0.77	2.93	0	0	0	6.72	0	5.96	0	0	0	0	0	0
PgSPL28-13	480	0	0	0	0	0	0	0	0	0	0	0	0	0	0	0	0	0	0	0	0	0	0	0	0	0	0	0	0	0	0	0	0	0	0	0	0	0	0	0	0	0	0	0	0	0	0	0	0
PgSPL28-18	1085	0	0	0	0	0	0	0	0	0	0	0	0	0	0	0	0	0	0	0	0	0	0	0	0	0	0	0	0	0	0	0	0	0	0	0	0	0	0	0	0	0	0	0	0	0	0	0	0
PgSPL28-19	680	0	0	0	0	0	0	0	0	0	0	0	0	0	0	0	0	0	0	0	0	0	0	0	0	0	0	0	0	0	0	0	0	0	0	0	0	0	0	0	0	0	0	0	0	0	0	0	0
PgSPL28-20	1092	0	0	0	0	0	0	0	0	0	0	0	0	0	0	0	0	0	0	0	0	0	0	0	0	0	0	0	0	0.88	0	0	0	0	0	0	5.99	0	0	0	0	0	0	0	0	0	0	0	0
PgSPL28-27	693	0	0	0	0	0	0	0	0	0	0	0	0	0	0	0	0	0	0	0	0	0	0	0	0	0	0	0	0	0	0	0	0	0	0	0	0	0	0	0	0	0	0	0	0	0	0	0	0
PgSPL28-28	509	24.47	0	0	0	0	0	0	2.16	0	0	0	0	0	0	0	6.69	0	0	0	0	0	0	0	15.47	0	0	0	0	0	0	0	0	7.22	5.2	0	13.21	0	0	0	0	0	0	0	0	0	0	0	0
PgSPL28-03	467	0	0	0	0	0	0	0	0	0	0	0	0	0	0	0	0	0	0	0	0	0	0	0	0	0	0	0	0	0	0	0	0	0	0	0	0	0	0	0	0	0	0	0	0	0	0	0	0
PgSPL28-30	575	0	0	0	0	0	0	0	0	0	0	0	0	0	0	0	0	0	0	0	0	0	0	0	0	0	0	0	0	0	0	0	0	0	0	0	0	0	0	0	0	0	0	0	0	0	0	0	0
PgSPL28-35	538	0	45.14	35.68	51.8	27.18	22.59	42.33	35.26	42.49	42.06	21.46	19.12	33.61	33.31	28.33	15.82	46.25	38.09	34.82	28.86	69.12	22.12	67.52	0	42.08	32.9	34.74	51.71	49.73	19.62	61.5	25.23	30.97	34.59	56.57	35.89	45.33	39.2	43	12.59	39.23	48.83	8.76	11.8	6.24	5.36	13.71	10.7
PgSPL28-38	588	0	0	0	0	0	0	0	0	0	0	0	6.82	0	0	0	0	0	0	0	0	0	13.96	3.88	0	0	0	0	9.33	0	0	4.17	0	0	0	0	0	0	0	0	0	0	0	0	0	0	0	0	0
PgSPL28-06	614	0	0.1	0	2.51	0	0	0	0	0	0	0	0	0	0	0	0	0	0	0	0	0	0	0	0	0	0	0	0	0	4.61	0	0	0	0	0	0	0	0	0	0	0	0	0	0	0	0	0	0
PgSPL29	3288	64.33	88.95	82.02	79.55	59.06	48.06	124.53	140.61	121.8	71.55	23.56	17.55	64.93	55.34	56.45	53.41	137.23	62.29	38.68	36.17	61.47	26.41	57.38	18.53	93.09	157.69	28.58	79.18	166.87	57.43	113.04	28.27	92.68	40.1	89.45	133.26	160.37	37.22	62.48	38.53	93.6	49.22	26.43	24.56	22.75	7.86	17.47	19.5
PgSPL30-01	1106	0	0	0	0	0	0	0	0	0	0	0	0	0	0	0	0	0	0	0	0	0	0	0	0	0	1.36	0.65	0	0	0	0	0	0	1.19	0	0	0	0	0	0	1.18	0	0	0	0.41	0	0	0
PgSPL30-10	998	2.77	0	7.61	3.91	5.27	5.61	2.73	3.22	0	3.49	6.33	7.7	0	4.18	2.58	7.5	5.03	8.25	4.61	2.19	1.91	3.32	4.46	9.9	4.26	5.11	7.73	3.77	0	4.61	7.02	0.16	4.89	6.26	0.03	6.17	5.86	1.09	6.11	2.84	3.32	10.27	0	1.63	3.58	6.55	7.11	1.56
PgSPL30-12	859	0	0	0	0	0	4.79	0	0	0	0	0	0	0	4.78	0	1.29	0	0	0	0	4.01	3.85	0	4.24	0	0	0	1.36	0	0	0	0	0	1.48	0	0	0	0	0	0	1.86	0	0	0	3.77	0	0	0
PgSPL30-02	878	2.96	5.11	0	0.89	1.6	3.92	3.9	3.96	0	2.3	3.31	2.32	0	2.46	2.8	0	1.12	1.02	7.06	6.93	2.89	0	3.26	1.96	2.69	0	0.66	2.24	2.46	4.9	0	3.58	2.15	0	2.41	0.92	1.89	2.18	1	2.23	4.58	0	2.4	2.5	0.44	2.01	1.22	1.81
PgSPL30-03	695	0	0	0	0	0	0	0	0	0	0	0	0	0	0	0	0	0	0	0	0	0	0	0	0	0	0	0	0	0	0	0	0	0	0	0	0	0	0	0	3.79	0	0	0	0	0	0	0	0
PgSPL30-05	1631	25.42	26.93	38.39	46.27	42.89	44.81	26.85	27.16	20.06	33.92	27.41	37.21	14.35	44.58	30.43	21.88	58.36	28.42	23.52	37.51	56.28	23.68	45.51	46.93	38.62	25.53	27.79	43.83	29.87	26.06	38.21	32.97	31.36	40.96	37.11	25.97	22.47	46.43	31.99	29.43	32.48	32.2	22.63	22.98	32.24	38.55	40.07	15.6
PgSPL30-07	1414	0	1.24	0	0	0.52	0.66	0.75	0	3.27	0	0	0	2.45	0	0	0.68	0	2.34	1.79	0.78	0	0	1.46	0	0	0	0.35	1.12	0	0	0	0	1.07	0	1.12	1.43	0	2.15	1.24	0	0	0.7	0.84	0	0	0.85	0.1	0.83
PgSPL30-08	1328	11.93	9.2	9.89	7.82	12	15.13	11.69	10.08	11.64	9.59	17.57	10.11	11.67	15.49	12.56	12.59	19.05	9.68	15.82	12.9	12.03	14.25	20.64	17.51	12.51	6.99	16.4	8.36	3.97	15.92	10.8	11.95	9.5	4.61	7.02	10.93	12.74	15.49	11.56	14.14	6.08	11.44	22.46	22.36	8.28	14.85	26.49	16.11
PgSPL30-09	1162	0	3.28	0	0	1.56	0	3.75	0	0	1.96	3.29	0	2.92	0	0	0	0.73	1.98	5.94	0.68	0	0	2.02	0	0	4.44	0.9	0	0	2.91	0	1.91	1.67	0	1.21	0	1.3	2.35	0	0	0	1.08	10.29	4.58	0	3.16	3.42	1.3
[truncated: 12 more columns]
